# Supplementary material for: Rational engineering of lung alveolar epithelium
Source: NPJ Regen Med. 2023 Apr 28;8:22. doi: 10.1038/s41536-023-00295-2 (PMC10147714; doi:10.1038/s41536-023-00295-2)
Supplement: Supplementary file 2 — Supplementary Data 1 [file 41536_2023_295_MOESM2_ESM.xlsx]

## Sheet: 1-Cluster markers AEC2-FB d7
p_val	avg_logFC	pct.1	pct.2	p_val_adj	cluster	gene
5.56236e-228	1.51972	1	0.928	8.9732e-224	FB	Sparc
2.96933e-157	1.45609	0.998	0.961	4.79012e-153	FB	Igfbp5
6.17985e-168	1.43461	0.999	0.951	9.96933e-164	FB	Col1a1
1.27833e-176	1.38317	0.999	0.896	2.06219e-172	FB	Col3a1
1.65484e-214	1.37953	1	0.815	2.6696e-210	FB	Col4a1
2.28874e-62	1.33371	0.998	0.988	3.6922e-58	FB	Mgp
1.85716e-98	1.33365	0.944	0.715	2.99596e-94	FB	Tagln
1.66508e-168	1.31125	0.999	0.961	2.68611e-164	FB	Prxl2a
1.22482e-207	1.27448	0.999	0.838	1.97587e-203	FB	Bgn
1.70213e-200	1.19677	0.999	0.845	2.74587e-196	FB	Cald1
8.89578e-182	1.18691	0.988	0.509	1.43507e-177	FB	Lox
3.67139e-162	1.18651	0.975	0.479	5.92269e-158	FB	Igfbp4
2.11185e-191	1.16544	0.996	0.569	3.40683e-187	FB	Serpinh1
4.20859e-166	1.16452	0.959	0.419	6.78929e-162	FB	Gpx3
7.0482e-168	1.14555	0.996	0.843	1.13702e-163	FB	Lgals1
9.27688e-158	1.13824	0.958	0.389	1.49655e-153	FB	Col12a1
1.80701e-88	1.12583	0.846	0.419	2.91508e-84	FB	Clu
2.74337e-147	1.12405	0.994	0.764	4.42561e-143	FB	Timp1
2.04842e-95	1.11903	0.863	0.433	3.30451e-91	FB	Il11
3.73094e-165	1.10945	0.999	0.856	6.01876e-161	FB	Fn1
3.38976e-156	1.08159	0.996	0.697	5.46836e-152	FB	Ifitm3
5.53368e-163	1.06557	0.979	0.512	8.92693e-159	FB	Basp1
3.11329e-168	1.05953	0.994	0.789	5.02237e-164	FB	Pmepa1
1.17878e-159	1.05933	0.995	0.796	1.90162e-155	FB	Csrp2
2.29092e-162	1.02952	0.969	0.359	3.69571e-158	FB	Fstl1
1.04106e-142	1.01784	0.984	0.625	1.67944e-138	FB	Rbp1
8.22681e-145	1.00554	0.988	0.569	1.32715e-140	FB	Mmp2
6.07218e-164	0.991079	0.928	0.227	9.79564e-160	FB	Col5a2
2.38836e-175	0.957675	0.962	0.308	3.8529e-171	FB	Gpm6b
5.79095e-117	0.927922	0.989	0.822	9.34197e-113	FB	Fdx1
2.80283e-133	0.924905	1	0.993	4.52153e-129	FB	LOC100364435
3.22296e-153	0.920579	0.974	0.394	5.19928e-149	FB	Plod2
5.64711e-134	0.895523	0.956	0.468	9.10991e-130	FB	Igfbp7
1.04407e-159	0.894916	0.916	0.236	1.68429e-155	FB	Col4a2
4.17905e-108	0.892212	0.926	0.491	6.74165e-104	FB	Gas6
8.60354e-137	0.887166	0.943	0.377	1.38792e-132	FB	Emp3
1.50763e-145	0.886607	0.927	0.292	2.43211e-141	FB	Clmp
2.5187e-73	0.886048	0.754	0.312	4.06316e-69	FB	Acta2
1.45228e-41	0.880136	0.634	0.296	2.34282e-37	FB	Postn
6.51028e-43	0.878672	0.629	0.285	1.05024e-38	FB	Ccl7
6.19799e-146	0.877109	0.913	0.264	9.99859e-142	FB	LOC103689922
1.3301e-133	0.867071	0.949	0.433	2.14571e-129	FB	Pmp22
1.2516e-151	0.86059	0.93	0.306	2.01909e-147	FB	Plat
1.56575e-156	0.852493	0.987	0.553	2.52586e-152	FB	Ppic
3.45655e-36	0.85232	0.771	0.507	5.5761e-32	FB	Ctgf
3.15978e-126	0.846356	0.882	0.289	5.09735e-122	FB	Htra1
8.33714e-58	0.845646	0.796	0.424	1.34495e-53	FB	Cryab
5.29002e-66	0.845145	0.727	0.312	8.53386e-62	FB	Fosb
1.45982e-115	0.841223	0.92	0.38	2.35499e-111	FB	Gja1
2.54152e-145	0.830561	0.945	0.361	4.09999e-141	FB	Lamb1
3.33543e-149	0.827329	1	0.97	5.38072e-145	FB	Vim
8.498e-149	0.815547	0.952	0.343	1.3709e-144	FB	Fzd1
4.05399e-165	0.814073	0.941	0.225	6.53989e-161	FB	Gpx8
6.52389e-95	0.811816	0.859	0.394	1.05243e-90	FB	Crlf1
3.88707e-138	0.801553	0.873	0.213	6.27061e-134	FB	Col5a1
1.8204e-154	0.794021	0.995	0.861	2.93667e-150	FB	Tagln2
1.84006e-119	0.792812	0.953	0.498	2.96839e-115	FB	Tsc22d1
9.52369e-84	0.783569	0.697	0.19	1.53636e-79	FB	AABR07054614.1
7.55614e-102	0.775308	0.996	0.891	1.21896e-97	FB	Ier3
6.45583e-141	0.76878	0.996	0.657	1.04145e-136	FB	Nedd4
4.30574e-136	0.763683	0.968	0.442	6.94602e-132	FB	Ckap4
2.33897e-136	0.760669	0.859	0.222	3.77322e-132	FB	Fhl1
2.32115e-122	0.754791	0.876	0.257	3.74447e-118	FB	Fbn1
1.47943e-114	0.740286	0.868	0.333	2.38661e-110	FB	Ly6e
3.48576e-138	0.737248	0.91	0.301	5.62323e-134	FB	Pros1
3.34092e-45	0.731098	0.846	0.583	5.38958e-41	FB	Tpm2
4.56557e-109	0.723531	0.915	0.345	7.36518e-105	FB	Mmp14
1.10807e-98	0.721905	0.986	0.819	1.78755e-94	FB	Nucb2
3.38285e-135	0.714243	0.948	0.338	5.45722e-131	FB	Pcolce
7.937e-133	0.711446	0.996	0.817	1.2804e-128	FB	Slc25a4
1.37045e-99	0.710499	0.873	0.347	2.21082e-95	FB	Hspb1
4.2075e-113	0.710459	0.992	0.87	6.78753e-109	FB	Tuba1a
5.79583e-120	0.709339	0.981	0.69	9.34984e-116	FB	P4ha1
1.08651e-129	0.706702	0.866	0.22	1.75276e-125	FB	Nid1
1.09278e-136	0.703454	1	0.977	1.76288e-132	FB	Gstp1
1.8514e-86	0.697242	0.906	0.481	2.98668e-82	FB	Id3
4.95606e-135	0.695047	0.937	0.4	7.99511e-131	FB	Vkorc1
2.9863e-120	0.688206	0.978	0.6	4.8175e-116	FB	Calu
2.62338e-70	0.682533	0.697	0.234	4.23203e-66	FB	Olr1
3.8075e-141	0.68094	0.931	0.303	6.14226e-137	FB	Efemp2
2.98434e-133	0.680239	0.841	0.176	4.81434e-129	FB	Dclk1
2.51011e-79	0.676758	0.917	0.544	4.04931e-75	FB	Ddit4
6.98291e-135	0.675694	0.827	0.155	1.12648e-130	FB	Mxra8
1.70119e-129	0.671027	0.857	0.227	2.74435e-125	FB	Cavin3
5.10437e-125	0.664357	0.834	0.199	8.23437e-121	FB	Prickle1
8.61221e-95	0.659525	0.934	0.537	1.38932e-90	FB	Pik3c2a
2.69096e-118	0.65886	0.967	0.509	4.34106e-114	FB	Cnn3
1.90145e-73	0.65382	0.675	0.183	3.06743e-69	FB	Myl9
1.08794e-111	0.649613	0.947	0.495	1.75506e-107	FB	Flna
1.05105e-101	0.648317	0.761	0.185	1.69555e-97	FB	Selenom
1.7099e-84	0.645287	0.742	0.215	2.75842e-80	FB	Cavin2
1.45924e-127	0.64411	0.926	0.391	2.35405e-123	FB	Nenf
3.18618e-106	0.643287	0.924	0.458	5.13994e-102	FB	Actn1
5.45455e-89	0.64327	0.999	0.796	8.79927e-85	FB	Vcan
1.43934e-73	0.639437	0.969	0.688	2.32194e-69	FB	Tpm1
5.14398e-131	0.637947	0.876	0.269	8.29826e-127	FB	Maged1
2.33471e-129	0.626941	0.871	0.231	3.76635e-125	FB	Fkbp10
4.66552e-98	0.623987	0.975	0.62	7.52642e-94	FB	Csrp1
4.54094e-52	0.623393	0.579	0.19	7.32544e-48	FB	Cyp1b1
7.09272e-118	0.622564	0.824	0.199	1.1442e-113	FB	Loxl2
1.29969e-108	0.621023	0.926	0.454	2.09666e-104	FB	Phlda3
7.41458e-127	0.61882	0.879	0.238	1.19612e-122	FB	Fkbp7
5.67283e-106	0.618299	0.789	0.192	9.15141e-102	FB	Plpp1
1.79815e-95	0.618109	0.69	0.137	2.90077e-91	FB	C1qtnf5
2.08226e-79	0.614064	0.698	0.206	3.35911e-75	FB	Lipg
1.99259e-92	0.610223	0.725	0.16	3.21445e-88	FB	Hmcn1
2.87533e-115	0.608761	0.778	0.171	4.63848e-111	FB	AABR07021704.1
1.22226e-120	0.606956	0.932	0.398	1.97176e-116	FB	Tspan6
4.25701e-96	0.605552	0.954	0.569	6.8674e-92	FB	Igf2r
5.11209e-124	0.605513	0.871	0.243	8.24683e-120	FB	Copz2
1.14198e-65	0.597033	0.608	0.148	1.84224e-61	FB	Tnc
1.82625e-86	0.596216	0.8	0.31	2.94611e-82	FB	Cdc42ep3
3.24194e-103	0.595285	0.737	0.146	5.2299e-99	FB	Pappa1
8.75441e-105	0.592681	0.739	0.155	1.41226e-100	FB	Tgfb1i1
1.18687e-76	0.592468	0.91	0.488	1.91466e-72	FB	Egr1
1.38455e-45	0.592211	0.888	0.664	2.23356e-41	FB	Fos
9.7761e-103	0.59071	0.787	0.218	1.57708e-98	FB	Enc1
2.4085e-83	0.589087	0.695	0.204	3.8854e-79	FB	Sertad4
2.09507e-74	0.588353	0.708	0.211	3.37977e-70	FB	Ltbp2
1.78945e-85	0.586978	0.851	0.396	2.88673e-81	FB	Ptgs1
4.28381e-54	0.586656	0.543	0.139	6.91063e-50	FB	Spon2
3.87271e-105	0.584117	0.985	0.738	6.24745e-101	FB	Ptms
3.75676e-56	0.583639	0.61	0.19	6.06041e-52	FB	Igf1
7.05511e-121	0.580947	0.875	0.264	1.13813e-116	FB	Ikbip
2.77529e-111	0.579631	0.821	0.218	4.47709e-107	FB	C1r
1.80224e-118	0.579282	0.844	0.227	2.90737e-114	FB	Rcn3
3.66921e-96	0.578404	0.988	0.729	5.91916e-92	FB	Itgb1
8.56705e-107	0.57694	0.761	0.192	1.38204e-102	FB	Chsy1
1.61683e-66	0.576598	0.529	0.088	2.60826e-62	FB	Has2
7.31012e-95	0.575542	0.899	0.38	1.17927e-90	FB	Rnd3
3.03846e-105	0.575103	0.899	0.352	4.90164e-101	FB	Eva1b
2.41717e-45	0.570486	0.512	0.141	3.89938e-41	FB	Akap12
6.4014e-106	0.565595	0.75	0.169	1.03267e-101	FB	Emilin1
3.02653e-94	0.556876	0.804	0.273	4.88239e-90	FB	Slc39a6
2.77011e-14	0.555402	0.824	0.669	4.46874e-10	FB	Ccl2
3.15038e-43	0.553078	0.544	0.204	5.08219e-39	FB	Cyr61
1.64944e-84	0.552176	0.781	0.248	2.66087e-80	FB	Ptgr1
6.4177e-89	0.552096	0.964	0.604	1.0353e-84	FB	Cd81
8.58973e-87	0.548059	0.745	0.229	1.3857e-82	FB	Itga5
2.72143e-87	0.547522	0.867	0.382	4.39021e-83	FB	Lima1
1.73134e-57	0.545292	0.529	0.118	2.793e-53	FB	Vcam1
2.13721e-87	0.542406	0.982	0.692	3.44775e-83	FB	Ostc
6.3274e-99	0.540676	0.868	0.324	1.02074e-94	FB	Bcat1
7.2449e-101	0.535527	0.739	0.167	1.16875e-96	FB	Bmper
3.84295e-78	0.534713	0.821	0.35	6.19945e-74	FB	Nedd9
4.89356e-42	0.52979	0.515	0.155	7.89429e-38	FB	Ptn
8.53925e-98	0.5291	0.915	0.421	1.37755e-93	FB	Rhoc
8.96239e-52	0.526676	0.554	0.155	1.44581e-47	FB	Ednrb
3.02861e-69	0.525703	0.831	0.363	4.88575e-65	FB	Crispld2
1.8123e-68	0.523408	0.905	0.519	2.9236e-64	FB	Vegfa
3.392e-80	0.523036	0.83	0.368	5.47197e-76	FB	Dhrs3
1.08257e-90	0.521618	0.715	0.192	1.7464e-86	FB	Ltbp1
1.71415e-93	0.521432	0.738	0.185	2.76527e-89	FB	Oaf
2.46253e-91	0.521247	0.707	0.169	3.97256e-87	FB	Pkd2
2.95181e-86	0.521111	0.938	0.572	4.76185e-82	FB	Nudt4
3.89588e-78	0.520905	0.996	0.882	6.28483e-74	FB	Tubb5
2.3317e-86	0.517484	0.938	0.593	3.76151e-82	FB	Tpm4
1.96902e-96	0.515505	0.758	0.181	3.17643e-92	FB	AABR07025295.1
1.52651e-98	0.512568	0.739	0.16	2.46256e-94	FB	Pdgfrb
1.40462e-81	0.512087	0.931	0.583	2.26594e-77	FB	Smim14
4.1392e-92	0.510991	0.834	0.345	6.67735e-88	FB	Ugdh
3.00032e-92	0.508386	0.827	0.312	4.84012e-88	FB	Kdelr3
3.69867e-94	0.508005	0.696	0.148	5.9667e-90	FB	Loxl1
9.87159e-84	0.50672	0.658	0.127	1.59249e-79	FB	Pdgfra
1.23742e-75	0.499639	0.711	0.215	1.99621e-71	FB	Fndc1
1.59475e-51	0.499225	0.995	0.88	2.57266e-47	FB	Ifitm2
1.17871e-92	0.498434	0.992	0.845	1.9015e-88	FB	Laptm4a
2.06752e-80	0.498362	0.731	0.218	3.33532e-76	FB	Emp1
3.32702e-66	0.498329	0.585	0.127	5.36714e-62	FB	Fibin
1.83314e-91	0.497691	0.671	0.127	2.95722e-87	FB	Ncam1
9.14987e-92	0.496487	0.866	0.368	1.47606e-87	FB	Marcksl1
4.09357e-82	0.496113	0.983	0.762	6.60375e-78	FB	Selenos
3.2264e-100	0.49607	0.818	0.264	5.20483e-96	FB	Tfpi
6.87263e-101	0.494534	0.73	0.16	1.10869e-96	FB	Tmem47
1.49976e-100	0.494307	0.777	0.197	2.41941e-96	FB	Creb3l1
6.12654e-91	0.49349	0.947	0.486	9.88334e-87	FB	Prdx4
1.497e-103	0.492377	0.752	0.171	2.41496e-99	FB	P3h4
2.15782e-93	0.492374	0.723	0.162	3.481e-89	FB	Rhoj
1.13098e-55	0.492219	0.615	0.199	1.8245e-51	FB	Aebp1
6.54473e-77	0.491319	0.978	0.699	1.0558e-72	FB	App
4.37168e-47	0.489276	0.534	0.164	7.05239e-43	FB	Col11a1
5.29128e-82	0.487332	0.97	0.75	8.53589e-78	FB	Ube2k
2.65114e-52	0.482186	0.555	0.157	4.27682e-48	FB	Ramp3
1.16417e-105	0.474963	0.752	0.15	1.87804e-101	FB	P3h3
1.26538e-68	0.474606	0.996	0.94	2.04132e-64	FB	Actb
4.46383e-112	0.469688	1	1	7.20105e-108	FB	Rpl28
2.35194e-67	0.466904	0.618	0.164	3.79415e-63	FB	Gfpt2
1.11266e-51	0.465387	0.972	0.713	1.79494e-47	FB	Timp2
6.00774e-75	0.464411	0.675	0.185	9.69169e-71	FB	Fstl3
1.17487e-71	0.464188	0.927	0.447	1.8953e-67	FB	Marcks
1.15889e-45	0.462123	0.497	0.132	1.86953e-41	FB	Mdk
1.99584e-77	0.461888	0.682	0.169	3.21968e-73	FB	Tmem119
3.00203e-78	0.460647	0.98	0.745	4.84287e-74	FB	Rpl13a
4.63722e-96	0.460059	0.774	0.185	7.48076e-92	FB	Pdzrn3
2.47466e-64	0.454025	0.994	0.875	3.99211e-60	FB	Rpl22l1
2.11532e-80	0.45294	0.974	0.692	3.41244e-76	FB	Morf4l2
2.29924e-80	0.452828	0.813	0.296	3.70913e-76	FB	Pdlim7
2.60103e-66	0.449937	0.878	0.417	4.19598e-62	FB	Adam19
1.67233e-102	0.449864	0.746	0.141	2.6978e-98	FB	Rem1
3.07458e-75	0.448425	0.783	0.299	4.95992e-71	FB	Rasl11b
1.02213e-73	0.448157	0.631	0.134	1.64889e-69	FB	Ptprn
5.89672e-55	0.445834	0.622	0.201	9.51259e-51	FB	Angptl8
1.00547e-86	0.441523	0.989	0.845	1.62203e-82	FB	Selenof
4.05745e-69	0.44151	0.942	0.498	6.54548e-65	FB	Lrp1
3.17575e-96	0.441179	0.998	0.947	5.12313e-92	FB	Ppib
6.44128e-59	0.438842	0.591	0.16	1.03911e-54	FB	Islr
1.17677e-32	0.438386	0.384	0.1	1.89837e-28	FB	Sfrp1
1.65848e-78	0.435926	0.885	0.412	2.67546e-74	FB	Txndc5
7.88919e-95	0.434763	0.777	0.245	1.27268e-90	FB	Sdc2
3.3237e-96	0.434463	0.997	0.944	5.36179e-92	FB	Ssr4
1.84357e-91	0.43313	0.814	0.282	2.97405e-87	FB	Nradd
4.49188e-97	0.432257	0.854	0.35	7.2463e-93	FB	Fermt2
1.95797e-73	0.431308	0.901	0.468	3.1586e-69	FB	Lman1
2.90034e-40	0.431108	0.424	0.093	4.67883e-36	FB	Cyp4b1
9.74228e-65	0.430239	0.658	0.213	1.57163e-60	FB	Plk2
3.4463e-83	0.430168	0.765	0.231	5.55957e-79	FB	Snai1
9.35046e-67	0.429684	0.612	0.144	1.50842e-62	FB	Tnfaip6
2.23052e-71	0.42876	0.878	0.424	3.59827e-67	FB	Tnfrsf12a
1.00555e-73	0.426086	0.975	0.734	1.62216e-69	FB	Nme1
1.3487e-82	0.424164	0.713	0.176	2.17572e-78	FB	Afap1
1.37454e-67	0.420888	0.926	0.576	2.21741e-63	FB	LOC102549726
1.95529e-37	0.420217	0.441	0.116	3.15427e-33	FB	Lpl
1.02782e-82	0.420151	0.807	0.289	1.65808e-78	FB	F2r
5.11017e-86	0.418027	1	1	8.24373e-82	FB	Rpl3
3.19448e-59	0.415941	0.547	0.123	5.15333e-55	FB	Fbln5
1.31686e-87	0.415494	0.767	0.243	2.12436e-83	FB	Wls
6.22778e-31	0.414367	0.36	0.086	1.00466e-26	FB	Gja5
5.6286e-75	0.414324	0.644	0.16	9.08006e-71	FB	Slc39a14
1.00015e-70	0.414258	0.784	0.301	1.61344e-66	FB	Pls3
9.33047e-45	0.413628	0.459	0.102	1.50519e-40	FB	Id4
1.72571e-71	0.412984	0.849	0.426	2.78391e-67	FB	Akr1b1
7.02042e-92	0.412953	0.831	0.308	1.13253e-87	FB	Rab34
9.96421e-64	0.412603	0.608	0.162	1.60743e-59	FB	Ccdc80
1.27032e-79	0.411714	0.667	0.153	2.04929e-75	FB	Ptprd
1.46722e-114	0.411708	1	1	2.36692e-110	FB	Rps16
1.59653e-87	0.411394	0.999	0.975	2.57553e-83	FB	Nme2
6.83417e-78	0.410901	0.64	0.127	1.10249e-73	FB	Prickle2
1.7328e-78	0.40921	0.76	0.285	2.79535e-74	FB	Ryk
7.21677e-72	0.408968	0.732	0.25	1.16421e-67	FB	Irs2
4.07582e-42	0.407525	0.437	0.09	6.57511e-38	FB	Grem1
1.05732e-75	0.406544	0.624	0.141	1.70567e-71	FB	Tanc1
2.50644e-28	0.406017	0.393	0.12	4.04339e-24	FB	Igfbp3
4.5019e-72	0.405416	0.947	0.606	7.26247e-68	FB	Kdelr1
4.96174e-79	0.400562	0.712	0.215	8.00428e-75	FB	Myh10
1.36914e-60	0.399508	0.947	0.558	2.2087e-56	FB	Ifi27
3.71818e-68	0.398503	0.801	0.336	5.99817e-64	FB	Tmed3
2.47789e-76	0.393654	0.628	0.153	3.99733e-72	FB	Scarf2
2.25879e-86	0.393636	0.68	0.15	3.64387e-82	FB	Enah
6.83534e-80	0.392099	0.99	0.875	1.10268e-75	FB	Prdx2
3.16353e-64	0.390562	0.868	0.442	5.1034e-60	FB	Rcn2
4.06994e-79	0.38968	0.749	0.257	6.56562e-75	FB	Ccdc50
3.22769e-78	0.386758	0.743	0.25	5.2069e-74	FB	Ppfibp1
9.6196e-45	0.38668	0.965	0.727	1.55183e-40	FB	Eprs
5.75282e-59	0.386073	0.552	0.123	9.28045e-55	FB	Unc5b
2.02607e-77	0.385883	0.626	0.116	3.26846e-73	FB	Adamts2
1.36652e-60	0.3848	0.815	0.363	2.20447e-56	FB	Tgfb1
1.9317e-69	0.384635	0.686	0.238	3.11622e-65	FB	Smad7
3.54788e-57	0.384607	0.938	0.488	5.72344e-53	FB	Mfge8
1.374e-81	0.384149	0.765	0.28	2.21654e-77	FB	Parva
3.43954e-56	0.381421	0.999	0.991	5.54867e-52	FB	LOC100361457
1.15791e-60	0.380757	0.953	0.625	1.86794e-56	FB	2020-09-02
5.46326e-87	0.380525	0.998	0.961	8.81333e-83	FB	Eef1g
5.11138e-73	0.380466	0.798	0.329	8.24568e-69	FB	Luzp1
4.10224e-56	0.380037	0.501	0.093	6.61773e-52	FB	Srpx2
2.07791e-77	0.378633	0.697	0.208	3.35208e-73	FB	Ext1
2.76304e-66	0.377631	0.799	0.366	4.45734e-62	FB	Vcl
5.09693e-37	0.377532	0.499	0.162	8.22237e-33	FB	Rasd1
5.48161e-66	0.374942	0.878	0.435	8.84293e-62	FB	Cbx3
1.13486e-72	0.374366	0.583	0.116	1.83075e-68	FB	Ehd2
1.99011e-84	0.373408	0.734	0.201	3.21044e-80	FB	Ddah2
5.58827e-76	0.373344	0.689	0.176	9.01499e-72	FB	Lix1l
4.73347e-62	0.37297	0.893	0.512	7.63603e-58	FB	Mettl9
2.14022e-67	0.372671	0.996	0.938	3.45261e-63	FB	Eef2
1.22904e-44	0.372605	0.457	0.095	1.9827e-40	FB	Gpr88
1.20331e-43	0.372096	0.997	0.785	1.94117e-39	FB	Scd2
8.95266e-64	0.371836	0.497	0.065	1.44424e-59	FB	Foxf1
1.40261e-66	0.371344	0.966	0.667	2.2627e-62	FB	Arf4
1.0683e-38	0.370031	0.649	0.315	1.72337e-34	FB	Tgm2
1.26819e-60	0.369602	0.507	0.081	2.04584e-56	FB	Wisp1
3.85898e-61	0.369591	0.992	0.859	6.22531e-57	FB	Reep5
1.22691e-23	0.369019	0.312	0.079	1.97925e-19	FB	Apln
4.64807e-08	0.368565	0.19	0.083	0.000749827	FB	Cryaa
9.85661e-39	0.365443	0.853	0.498	1.59007e-34	FB	Phlda1
9.96497e-30	0.363472	0.341	0.076	1.60755e-25	FB	Fbln2
3.73869e-72	0.363027	0.727	0.238	6.03126e-68	FB	P3h1
1.0595e-65	0.362752	0.611	0.181	1.70919e-61	FB	Kank2
3.16266e-67	0.362596	0.977	0.819	5.10201e-63	FB	Swi5
6.28791e-55	0.362351	0.693	0.28	1.01437e-50	FB	Nfkbiz
5.49012e-59	0.361116	0.479	0.06	8.85667e-55	FB	Nexn
2.47206e-89	0.361114	1	1	3.98792e-85	FB	Rplp0
5.2509e-55	0.360623	0.982	0.785	8.47075e-51	FB	Sec11a
3.87989e-55	0.360409	0.956	0.69	6.25905e-51	FB	Sfr1
3.53341e-49	0.360375	0.451	0.081	5.7001e-45	FB	Fbn2
3.46853e-23	0.360283	0.32	0.093	5.59544e-19	FB	Thbs2
5.13778e-57	0.360121	0.628	0.222	8.28826e-53	FB	Tspan7
2.26209e-48	0.35819	0.965	0.63	3.64921e-44	FB	LOC100911295
2.50898e-77	0.357164	1	1	4.04749e-73	FB	Rps18
2.41143e-62	0.356995	0.972	0.738	3.89011e-58	FB	2020-09-07
4.48033e-55	0.354641	0.954	0.681	7.22766e-51	FB	Glo1
4.72208e-28	0.354099	0.411	0.134	7.61766e-24	FB	Fmod
2.95363e-26	0.352871	0.889	0.623	4.7648e-22	FB	Btg2
3.65387e-62	0.35193	0.66	0.238	5.89442e-58	FB	Bag2
9.69582e-34	0.350305	0.886	0.593	1.56413e-29	FB	Junb
4.50449e-54	0.350118	0.593	0.178	7.26664e-50	FB	Slit3
1.77444e-70	0.349552	0.649	0.171	2.86252e-66	FB	Cavin1
3.85554e-75	0.349455	0.999	0.979	6.21976e-71	FB	Rps24
1.96807e-58	0.346634	0.792	0.37	3.1749e-54	FB	Zwint
3.94579e-30	0.34649	0.351	0.081	6.36535e-26	FB	Tfpi2
7.90168e-72	0.345997	0.652	0.153	1.2747e-67	FB	Maged2
1.02175e-52	0.34571	0.988	0.792	1.64829e-48	FB	Ssr2
1.68553e-57	0.345393	0.998	0.981	2.71909e-53	FB	Rpl12
1.06851e-34	0.34537	0.383	0.081	1.72372e-30	FB	Ptx3
9.76351e-56	0.344611	0.539	0.125	1.57505e-51	FB	Nuak1
7.08941e-38	0.344562	0.476	0.16	1.14366e-33	FB	Nr4a1
8.97621e-54	0.342208	0.879	0.498	1.44804e-49	FB	P4ha2
2.1354e-51	0.341726	0.947	0.66	3.44482e-47	FB	Map1lc3a
2.27888e-63	0.341619	0.511	0.079	3.67628e-59	FB	Itga1
1.28113e-47	0.340283	0.961	0.604	2.06671e-43	FB	Rpn1
1.20439e-64	0.340202	0.562	0.116	1.94293e-60	FB	Plxdc2
1.12572e-65	0.340113	0.669	0.218	1.81602e-61	FB	Kctd10
1.76215e-34	0.339708	0.962	0.743	2.84269e-30	FB	Fam162a
1.72341e-65	0.339163	0.696	0.259	2.78021e-61	FB	Cdk14
5.54227e-55	0.339089	0.625	0.211	8.94079e-51	FB	Lamc1
5.84336e-66	0.338669	0.571	0.113	9.42651e-62	FB	Fkbp9
1.584e-64	0.338401	0.553	0.093	2.55531e-60	FB	Dbn1
7.86046e-36	0.338137	0.816	0.444	1.26805e-31	FB	Hmgn2
2.98274e-72	0.337609	1	0.998	4.81176e-68	FB	Rpsa
7.78913e-71	0.337147	0.605	0.116	1.25654e-66	FB	Ror2
2.56744e-65	0.33646	0.839	0.421	4.14179e-61	FB	Cfl2
3.50468e-78	0.336093	0.673	0.164	5.65375e-74	FB	Casc4
1.90412e-66	0.335523	0.6	0.132	3.07173e-62	FB	Rcn1
3.72543e-46	0.335138	0.489	0.134	6.00986e-42	FB	Bcr
7.46066e-39	0.335084	0.393	0.074	1.20355e-34	FB	Spon1
6.49844e-50	0.333065	0.489	0.102	1.04833e-45	FB	Sulf1
1.92514e-47	0.331331	0.453	0.083	3.10564e-43	FB	Enpp1
1.69037e-41	0.330889	0.953	0.674	2.7269e-37	FB	Ube2s
3.00862e-54	0.330602	0.517	0.109	4.85351e-50	FB	Ngf
3.49961e-36	0.33019	1	1	5.64557e-32	FB	Tmsb4x
2.33533e-09	0.330142	0.187	0.072	3.76735e-05	FB	Wfdc1
2.76348e-64	0.330055	0.704	0.257	4.45805e-60	FB	Grb10
1.92174e-51	0.329625	0.925	0.528	3.10016e-47	FB	Surf4
2.45673e-54	0.329384	0.584	0.194	3.9632e-50	FB	RGD1309104
1.32927e-55	0.328987	0.823	0.426	2.14438e-51	FB	Gars
3.85443e-62	0.328769	0.526	0.083	6.21797e-58	FB	Slit2
1.74935e-48	0.328371	0.762	0.359	2.82206e-44	FB	Sema3c
8.38084e-53	0.327995	0.542	0.134	1.352e-48	FB	Tmsb15b2
2.52695e-59	0.327537	0.525	0.09	4.07648e-55	FB	Cdh11
2.20403e-57	0.326285	0.588	0.174	3.55555e-53	FB	Ltbp3
3.73199e-43	0.326228	0.506	0.164	6.02044e-39	FB	Steap1
1.28601e-59	0.32611	0.812	0.343	2.0746e-55	FB	Fat1
1.55789e-38	0.324736	0.627	0.296	2.51319e-34	FB	Ebpl
3.24622e-30	0.32434	0.521	0.238	5.2368e-26	FB	Gstt3
2.626e-55	0.324155	0.628	0.22	4.23626e-51	FB	Ier5l
1.90892e-61	0.323992	0.534	0.097	3.07948e-57	FB	Map1a
4.95533e-54	0.323369	0.997	0.951	7.99393e-50	FB	Rpl10a
3.93686e-68	0.323323	0.999	0.991	6.35094e-64	FB	Rack1
2.16009e-53	0.323041	0.832	0.447	3.48465e-49	FB	Zyx
9.30073e-58	0.3216	0.842	0.435	1.50039e-53	FB	Hdac2
1.26559e-53	0.321143	0.674	0.264	2.04164e-49	FB	Runx1
3.79251e-55	0.320845	0.918	0.569	6.11807e-51	FB	Copb1
4.14007e-55	0.320119	0.631	0.225	6.67876e-51	FB	Igsf3
1.70022e-48	0.319654	0.571	0.19	2.7428e-44	FB	Nfia
2.46272e-57	0.319439	0.669	0.252	3.97286e-53	FB	Itm2c
3.01164e-54	0.319131	0.501	0.095	4.85838e-50	FB	Olfml3
1.88613e-67	0.318923	1	0.998	3.0427e-63	FB	Rps5
8.26586e-25	0.318591	0.935	0.743	1.33345e-20	FB	AABR07071891.2
3.78018e-60	0.318578	0.799	0.361	6.09819e-56	FB	Limd2
3.7647e-44	0.317523	0.981	0.778	6.07321e-40	FB	Tmed9
5.71815e-58	0.317503	0.711	0.303	9.22452e-54	FB	Mprip
8.71373e-42	0.316924	0.396	0.062	1.4057e-37	FB	Adamts8
1.44786e-54	0.316775	0.907	0.519	2.33569e-50	FB	Prkcsh
2.04223e-66	0.316132	0.999	0.993	3.29453e-62	FB	Rpl29
4.18068e-55	0.315207	0.538	0.132	6.74427e-51	FB	Col16a1
2.87915e-54	0.314999	0.832	0.419	4.64464e-50	FB	Dst
2.2215e-67	0.314897	0.555	0.093	3.58373e-63	FB	Gpx7
1.29318e-50	0.314794	0.949	0.62	2.08616e-46	FB	Rbbp7
3.08369e-57	0.314604	0.533	0.116	4.97461e-53	FB	Pbx1
1.01786e-39	0.313865	0.98	0.775	1.64201e-35	FB	Lmna
4.08473e-59	0.31319	0.652	0.243	6.58948e-55	FB	Frmd6
6.22881e-64	0.312651	0.527	0.081	1.00483e-59	FB	Jam3
1.27063e-50	0.312516	0.478	0.095	2.04978e-46	FB	Rspo3
1.0108e-47	0.311505	0.985	0.806	1.63062e-43	FB	Hdlbp
2.87491e-44	0.310933	1	0.984	4.6378e-40	FB	Mt-cyb
5.96333e-53	0.30974	0.805	0.412	9.62005e-49	FB	Kdelr2
3.16866e-71	0.309402	0.999	0.988	5.11168e-67	FB	Rps15a
6.79791e-44	0.30929	0.46	0.109	1.09664e-39	FB	Fst
1.56923e-56	0.30907	0.649	0.234	2.53148e-52	FB	Ccnd3
2.69948e-46	0.308089	0.891	0.475	4.3548e-42	FB	Cdk2ap1
1.72531e-48	0.307644	0.835	0.458	2.78328e-44	FB	Hsph1
4.55926e-52	0.307343	0.712	0.306	7.355e-48	FB	Pja2
2.55114e-54	0.306335	0.471	0.067	4.11551e-50	FB	Adam12
3.96882e-64	0.306283	0.683	0.231	6.4025e-60	FB	Prnp
7.74119e-55	0.306274	0.796	0.377	1.24881e-50	FB	Arl3
1.47201e-55	0.306263	0.824	0.4	2.37465e-51	FB	Strn3
5.69011e-54	0.306012	0.795	0.389	9.17928e-50	FB	Adh5
6.93965e-55	0.305854	0.608	0.218	1.1195e-50	FB	Tmem9
3.74996e-51	0.305187	0.713	0.319	6.04943e-47	FB	Sec31a
4.29961e-45	0.304908	0.941	0.627	6.93613e-41	FB	Tmem59
9.6085e-55	0.304825	0.734	0.322	1.55004e-50	FB	Pofut2
1.0653e-42	0.30364	0.999	0.951	1.71854e-38	FB	Calr
5.76152e-56	0.303373	0.779	0.356	9.29449e-52	FB	LOC689959
1.05047e-47	0.303138	0.682	0.269	1.69462e-43	FB	Anxa6
1.34047e-22	0.303059	0.547	0.303	2.16245e-18	FB	Fxyd5
2.67836e-55	0.302884	0.575	0.176	4.32073e-51	FB	Myo1b
1.07448e-45	0.302342	0.984	0.759	1.73336e-41	FB	Rrbp1
3.23521e-58	0.301819	0.736	0.31	5.21904e-54	FB	Chd3
1.97868e-76	0.30117	1	0.993	3.192e-72	FB	LOC100911847
5.03145e-43	0.300736	0.951	0.725	8.11674e-39	FB	Fkbp3
6.75422e-57	0.300453	0.537	0.12	1.08959e-52	FB	Axl
3.03859e-57	0.300182	0.577	0.144	4.90185e-53	FB	Col7a1
3.04947e-45	0.29988	0.922	0.593	4.9194e-41	FB	Slc39a7
4.72537e-47	0.299474	0.887	0.535	7.62297e-43	FB	Tp53
6.27244e-51	0.298157	0.555	0.176	1.01187e-46	FB	Hdgfl3
5.89514e-33	0.298006	0.786	0.493	9.51005e-29	FB	Mdm2
1.00762e-46	0.297942	0.776	0.407	1.62549e-42	FB	Hs2st1
6.18135e-42	0.297859	0.461	0.116	9.97176e-38	FB	Fbln1
2.53683e-49	0.297777	0.682	0.299	4.09242e-45	FB	Kdm5b
4.44466e-44	0.29704	0.945	0.694	7.17012e-40	FB	Prkar1a
2.01421e-51	0.29658	0.518	0.12	3.24933e-47	FB	Meis1
4.19063e-39	0.29639	0.44	0.104	6.76032e-35	FB	Ppp1r14a
1.74372e-46	0.296062	0.674	0.306	2.81297e-42	FB	Tmem223
1.48023e-65	0.294817	1	1	2.38791e-61	FB	Rps2
9.29928e-35	0.294768	0.899	0.6	1.50016e-30	FB	Gda
2.45252e-44	0.294502	0.623	0.257	3.95641e-40	FB	Slc20a1
1.197e-44	0.29449	0.986	0.822	1.931e-40	FB	Krtcap2
2.29627e-34	0.292391	0.996	0.847	3.70435e-30	FB	Hsp90b1
4.21274e-54	0.292114	0.877	0.493	6.79599e-50	FB	Ptov1
6.92371e-39	0.291281	0.824	0.458	1.11693e-34	FB	Tubb2a
6.789e-39	0.291071	0.973	0.706	1.0952e-34	FB	Hnrnpa1
7.13345e-53	0.291061	0.761	0.34	1.15077e-48	FB	Svbp
8.23022e-69	0.291049	1	0.995	1.3277e-64	FB	Rpl15
6.36075e-21	0.290726	0.297	0.083	1.02612e-16	FB	Adh6
4.36135e-57	0.290622	0.546	0.137	7.03573e-53	FB	Tmem98
6.1243e-47	0.290193	0.779	0.398	9.87973e-43	FB	Cand1
3.65556e-55	0.289928	0.996	0.944	5.89714e-51	FB	Rpl36a
1.89502e-26	0.288977	0.298	0.058	3.05704e-22	FB	Smoc2
7.39894e-61	0.28855	0.531	0.088	1.1936e-56	FB	Gng8
3.2556e-36	0.288238	0.819	0.458	5.25193e-32	FB	Hmgcs1
1.05853e-54	0.287601	0.509	0.109	1.70762e-50	FB	Ehbp1
1.31165e-56	0.287327	0.519	0.1	2.11595e-52	FB	Colec12
3.85975e-50	0.287261	0.833	0.438	6.22655e-46	FB	Shc1
1.15296e-45	0.28618	0.987	0.903	1.85996e-41	FB	Rbm3
3.31986e-35	0.285706	0.544	0.218	5.3556e-31	FB	Plpp3
2.39921e-51	0.285618	0.419	0.042	3.87041e-47	FB	Flrt2
8.13107e-52	0.285461	0.712	0.317	1.3117e-47	FB	Rdx
1.04441e-33	0.28518	0.618	0.273	1.68484e-29	FB	Filip1l
4.40791e-57	0.284998	0.504	0.088	7.11084e-53	FB	Fam114a1
9.37929e-42	0.283622	0.902	0.556	1.51307e-37	FB	Hadha
7.5552e-47	0.283617	0.444	0.074	1.2188e-42	FB	Itga8
4.68947e-48	0.283202	0.532	0.141	7.56506e-44	FB	Dlc1
1.15762e-54	0.283049	0.563	0.148	1.86748e-50	FB	Wipi1
2.31552e-51	0.282064	0.686	0.259	3.73539e-47	FB	Rgs10
4.9539e-25	0.281981	0.294	0.06	7.99163e-21	FB	Cnn1
6.37928e-44	0.281898	0.722	0.34	1.02911e-39	FB	Ube3a
2.58739e-54	0.28175	0.457	0.062	4.17397e-50	FB	Arhgef40
8.46943e-54	0.281576	0.533	0.134	1.36629e-49	FB	Evl
7.75872e-59	0.281177	0.641	0.188	1.25164e-54	FB	Tmem263
3.52634e-20	0.280854	0.376	0.164	5.68869e-16	FB	Nt5e
4.14106e-50	0.280577	0.491	0.109	6.68037e-46	FB	Vasn
1.89003e-49	0.28021	0.47	0.095	3.049e-45	FB	Nfatc4
6.81074e-33	0.279746	0.503	0.213	1.09871e-28	FB	Slc7a5
1.6393e-63	0.279718	0.644	0.204	2.64452e-59	FB	Crtapl1
1.17426e-63	0.279486	1	0.998	1.89431e-59	FB	Rpl35
3.3677e-79	0.278831	1	1	5.43278e-75	FB	LOC100360522
2.95169e-48	0.277897	0.506	0.12	4.76167e-44	FB	Nrp1
4.60439e-42	0.277646	0.694	0.312	7.4278e-38	FB	Rras
2.14352e-53	0.277582	0.999	0.991	3.45792e-49	FB	Rps4x
1.01072e-49	0.277346	0.902	0.512	1.6305e-45	FB	Hm13
5.45701e-53	0.277156	0.542	0.139	8.80326e-49	FB	Trps1
3.65643e-46	0.275977	0.497	0.137	5.89855e-42	FB	RGD1306556
1.48249e-47	0.275908	0.609	0.215	2.39156e-43	FB	Sat2
9.92112e-39	0.275717	0.985	0.764	1.60047e-34	FB	Cd99
1.04233e-40	0.274982	0.377	0.056	1.68149e-36	FB	Ogn
7.48355e-42	0.273905	0.777	0.421	1.20725e-37	FB	Actg1
2.29209e-48	0.273511	0.758	0.37	3.6976e-44	FB	Dpy19l1
2.37974e-40	0.273413	0.584	0.236	3.839e-36	FB	Asns
4.34038e-55	0.272781	0.596	0.167	7.0019e-51	FB	Pak1
5.79065e-46	0.272695	0.411	0.058	9.34148e-42	FB	Zcchc24
1.68443e-36	0.271888	0.962	0.708	2.71733e-32	FB	Rps25
9.92314e-42	0.271749	0.936	0.595	1.6008e-37	FB	Ybx3
8.79058e-53	0.270967	0.484	0.093	1.4181e-48	FB	Tead2
6.64079e-53	0.27054	0.479	0.083	1.07129e-48	FB	Fhl2
1.07342e-49	0.269574	0.639	0.248	1.73164e-45	FB	2020-09-11
5.89176e-45	0.269454	0.57	0.208	9.50459e-41	FB	Tcf3
3.20403e-47	0.268999	0.814	0.389	5.16874e-43	FB	Aprt
2.23271e-31	0.268867	0.993	0.829	3.60181e-27	FB	P4hb
5.17527e-61	0.268822	1	0.995	8.34875e-57	FB	Rps20
1.15694e-55	0.268254	0.612	0.206	1.86638e-51	FB	NEWGENE-6497122
6.59564e-50	0.268052	0.878	0.5	1.06401e-45	FB	Use1
7.53171e-48	0.267867	0.749	0.356	1.21502e-43	FB	Gtf2i
4.87883e-41	0.267793	0.951	0.653	7.87053e-37	FB	Impdh2
3.28456e-38	0.267748	0.953	0.699	5.29865e-34	FB	Eny2
8.4565e-46	0.267444	0.715	0.35	1.3642e-41	FB	Map4
5.47302e-50	0.267417	1	1	8.82907e-46	FB	Rps3
4.68682e-21	0.266498	0.973	0.808	7.56077e-17	FB	AC134224.1
1.50027e-59	0.266439	1	0.995	2.42024e-55	FB	Rps12
6.04027e-46	0.266309	0.757	0.35	9.74417e-42	FB	Sptbn1
3.49473e-44	0.266275	0.821	0.461	5.63769e-40	FB	Atxn10
1.60928e-54	0.266053	0.993	0.949	2.59609e-50	FB	Hint1
3.32399e-47	0.265876	0.767	0.391	5.36226e-43	FB	Ccdc107
4.59222e-44	0.265663	0.441	0.09	7.40817e-40	FB	2020-09-06
2.19327e-41	0.264912	0.413	0.074	3.53819e-37	FB	C1s
4.01868e-15	0.264566	0.213	0.056	6.48294e-11	FB	LOC681458
7.08533e-39	0.264047	0.796	0.382	1.143e-34	FB	Pdia4
7.37807e-39	0.26392	0.404	0.088	1.19023e-34	FB	Serinc2
1.90386e-33	0.263733	0.964	0.789	3.07131e-29	FB	Ywhaq
8.82744e-46	0.26271	0.697	0.331	1.42404e-41	FB	Pycr2
1.138e-39	0.262038	0.783	0.377	1.83582e-35	FB	Tmem97
2.87808e-41	0.261781	0.965	0.741	4.64292e-37	FB	Pfdn1
1.39268e-52	0.26098	0.834	0.419	2.24667e-48	FB	Prmt1
6.88484e-41	0.260567	0.99	0.882	1.11066e-36	FB	Rpl26
5.72788e-37	0.259599	0.851	0.516	9.24022e-33	FB	Kmt2e
3.89062e-35	0.259193	0.599	0.278	6.27635e-31	FB	Daam1
1.49366e-41	0.259179	0.983	0.819	2.40957e-37	FB	Tomm20
1.55729e-33	0.25881	0.336	0.053	2.51223e-29	FB	Srpx
1.46416e-32	0.258547	0.962	0.708	2.36198e-28	FB	Nars
1.35561e-45	0.258509	0.441	0.081	2.18687e-41	FB	Vegfc
2.27661e-53	0.258088	0.999	0.993	3.67263e-49	FB	Rpl34
1.66997e-44	0.257909	0.599	0.222	2.69399e-40	FB	Agpat4
1.21286e-46	0.257383	0.425	0.062	1.95658e-42	FB	Dkk3
4.56828e-37	0.256777	0.408	0.093	7.36954e-33	FB	Lpar1
2.55607e-32	0.256473	0.966	0.72	4.12345e-28	FB	Rtn4
2.84636e-53	0.256374	0.456	0.065	4.59174e-49	FB	Sgce
7.56008e-55	0.255955	0.66	0.22	1.21959e-50	FB	Ankrd24
8.466e-35	0.255664	0.973	0.794	1.36574e-30	FB	Eef1a1
3.28472e-47	0.255363	0.437	0.074	5.29891e-43	FB	Nrep
9.00707e-36	0.255002	0.967	0.759	1.45302e-31	FB	Mtch1
6.45748e-37	0.2549	0.958	0.715	1.04172e-32	FB	LOC689574
8.6904e-32	0.254473	0.948	0.671	1.40194e-27	FB	Skp1
6.17373e-37	0.253864	0.895	0.572	9.95946e-33	FB	Aff4
5.15276e-16	0.253827	0.468	0.271	8.31244e-12	FB	Serpine1
4.79795e-39	0.253123	0.399	0.083	7.74006e-35	FB	Cav1
2.76304e-46	0.253099	0.688	0.301	4.45734e-42	FB	Glg1
7.08978e-59	0.25292	0.994	0.956	1.14372e-54	FB	Rpl37
1.29354e-29	0.252852	0.936	0.657	2.08673e-25	FB	Scpep1
9.81999e-33	0.252621	0.984	0.787	1.58416e-28	FB	Pdia3
3.99161e-42	0.251878	0.63	0.266	6.43926e-38	FB	Rai14
8.65488e-39	0.251665	0.969	0.773	1.39621e-34	FB	Mrfap1
1.43597e-29	0.251567	0.511	0.215	2.3165e-25	FB	Rcan1
3.40943e-35	0.251164	0.88	0.549	5.50009e-31	FB	Macf1
2.12219e-47	0.250724	0.516	0.137	3.42352e-43	FB	Bicc1
3.52474e-43	0.250196	0.445	0.093	5.68612e-39	FB	Twist2
8.9937e-104	4.28636	0.994	0.947	1.45086e-99	Epi	Sftpc
1.31317e-119	3.74261	0.925	0.359	2.1184e-115	Epi	Scgb1a1
1.0448e-127	3.46074	0.942	0.355	1.68547e-123	Epi	Sftpb
7.92434e-94	3.22905	0.809	0.293	1.27836e-89	Epi	Sftpa1
5.37052e-105	3.19579	0.902	0.38	8.66372e-101	Epi	Lyz2
2.85519e-153	2.60007	0.855	0.194	4.60599e-149	Epi	Sftpd
5.44573e-155	2.30256	0.682	0.104	8.78506e-151	Epi	Slc34a2
4.1377e-234	2.00975	0.682	0.064	6.67493e-230	Epi	Gpx2
4.94137e-120	1.99392	0.757	0.183	7.97142e-116	Epi	Spint2
2.85135e-66	1.96783	0.879	0.814	4.5998e-62	Epi	Ctsh
5.20398e-182	1.88405	0.682	0.086	8.39506e-178	Epi	Krt7
8.91492e-141	1.87771	0.462	0.045	1.43815e-136	Epi	Ly6i
1.23559e-213	1.87153	0.711	0.079	1.99326e-209	Epi	Napsa
1.98806e-250	1.81715	0.647	0.052	3.20714e-246	Epi	Lamp3
8.46146e-130	1.74799	0.705	0.134	1.365e-125	Epi	Hopx
7.6415e-175	1.74189	0.711	0.097	1.23273e-170	Epi	Cxcl3
2.33492e-219	1.72625	0.688	0.07	3.76669e-215	Epi	Fetub
1.31366e-78	1.71216	0.682	0.217	2.1192e-74	Epi	Wfdc2
1.20487e-93	1.623	0.682	0.18	1.9437e-89	Epi	Crip1
7.30863e-252	1.61627	0.734	0.07	1.17903e-247	Epi	Krt8
1.88298e-49	1.56174	0.809	0.792	3.03762e-45	Epi	Avpi1
2.52958e-209	1.53719	0.624	0.059	4.08071e-205	Epi	Atp1b1
2.97313e-284	1.47906	0.636	0.042	4.79626e-280	Epi	Mal2
0	1.43329	0.601	0.032	0	Epi	Cldn18
0	1.40341	0.642	0.036	0	Epi	Anxa8
5.68763e-73	1.40097	0.653	0.199	9.17528e-69	Epi	Cd9
2.7188e-41	1.39986	0.647	0.334	4.38598e-37	Epi	F3
2.1485e-26	1.35746	0.636	0.416	3.46596e-22	Epi	LOC691143
1.42591e-296	1.30833	0.636	0.04	2.30027e-292	Epi	Epcam
2.38279e-34	1.26287	0.717	0.622	3.84391e-30	Epi	S100a16
6.40822e-50	1.21528	0.913	0.949	1.03377e-45	Epi	Fabp5
2.01843e-274	1.19457	0.601	0.038	3.25613e-270	Epi	Krt18
3.57209e-215	1.16241	0.405	0.02	5.7625e-211	Epi	Defb4
1.76016e-280	1.10727	0.59	0.036	2.8395e-276	Epi	Muc1
7.88712e-65	1.05553	0.561	0.158	1.27235e-60	Epi	Dram1
3.79099e-95	1.04131	0.59	0.118	6.11563e-91	Epi	Anxa3
2.342e-15	1.03412	0.491	0.271	3.77812e-11	Epi	Lcn2
1.42433e-229	1.00458	0.312	0.01	2.29773e-225	Epi	Defb3
2.25583e-67	1.00451	0.538	0.123	3.6391e-63	Epi	Areg
0	1.00371	0.595	0.022	0	Epi	Rab25
6.06501e-20	0.999554	0.775	0.863	9.78407e-16	Epi	Gsta4
0	0.993033	0.526	0.023	0	Epi	Fxyd3
2.26134e-19	0.989498	0.671	0.704	3.64799e-15	Epi	Odc1
3.12624e-256	0.986647	0.462	0.022	5.04326e-252	Epi	Lgi3
7.52361e-30	0.97015	0.59	0.33	1.21371e-25	Epi	Cpm
8.07053e-24	0.96915	0.746	0.604	1.30194e-19	Epi	Hmgb2
4.44127e-134	0.950834	0.584	0.082	7.16466e-130	Epi	Tc2n
3.41663e-34	0.921025	0.514	0.207	5.51171e-30	Epi	Slc7a11
4.42506e-156	0.891977	0.584	0.07	7.13851e-152	Epi	Stard10
0	0.889457	0.526	0.017	0	Epi	Irx1
2.2596e-20	0.87828	0.705	0.772	3.64518e-16	Epi	Cyb5a
4.40052e-45	0.873693	0.971	0.984	7.09891e-41	Epi	S100a6
1.91425e-292	0.865985	0.503	0.023	3.08807e-288	Epi	LOC100912195
1.83031e-118	0.856471	0.555	0.082	2.95265e-114	Epi	Trim54
1.69116e-97	0.813589	0.468	0.068	2.72817e-93	Epi	C3
1.0038e-51	0.810563	0.532	0.162	1.61933e-47	Epi	Glrx
3.07879e-264	0.807151	0.474	0.023	4.9667e-260	Epi	Kcne3
4.89168e-37	0.805384	0.792	0.614	7.89126e-33	Epi	Lgals3
0	0.805357	0.497	0.019	0	Epi	Slc30a3
2.47951e-26	0.802572	0.867	0.987	3.99994e-22	Epi	Npc2
3.92073e-15	0.792515	0.676	0.756	6.32492e-11	Epi	Cd59
4.55007e-215	0.784014	0.514	0.036	7.34018e-211	Epi	Alpl
0	0.773887	0.532	0.015	0	Epi	Krtcap3
0	0.765545	0.48	0.01	0	Epi	Clca2
2.64558e-49	0.764243	0.514	0.158	4.26785e-45	Epi	Tmem243
2.1795e-12	0.754479	0.595	0.587	3.51597e-08	Epi	Fasn
1.14852e-45	0.748797	0.514	0.169	1.85279e-41	Epi	Lpcat1
6.02569e-304	0.738573	0.468	0.018	9.72065e-300	Epi	Ass1
3.27741e-66	0.7379	0.572	0.151	5.28712e-62	Epi	Ezr
0	0.713513	0.474	0.012	0	Epi	Pkib
3.85813e-273	0.707477	0.399	0.014	6.22393e-269	Epi	S100g
3.30957e-306	0.707358	0.503	0.021	5.33899e-302	Epi	Bcam
0	0.707077	0.451	0.01	0	Epi	Tspan1
0	0.706994	0.462	0.011	0	Epi	Mal
1.97705e-118	0.706572	0.491	0.061	3.18938e-114	Epi	Car5b
0	0.702047	0.474	0.013	0	Epi	Cldn7
1.26157e-27	0.698376	0.838	0.899	2.03516e-23	Epi	Nqo1
0	0.696378	0.474	0.016	0	Epi	Aqp3
1.96961e-38	0.694197	0.509	0.188	3.17738e-34	Epi	Marveld1
1.08076e-32	0.686011	0.249	0.048	1.74349e-28	Epi	Orm1
4.6277e-11	0.68087	0.578	0.557	7.4654e-07	Epi	Dag1
2.52463e-21	0.678222	0.561	0.372	4.07273e-17	Epi	Ptprf
9.61447e-29	0.678076	0.607	0.323	1.55101e-24	Epi	Tuba4a
7.39113e-20	0.677889	0.584	0.425	1.19234e-15	Epi	Ugt1a7c
0	0.67322	0.462	0.011	0	Epi	Cdh1
7.75793e-19	0.672475	0.555	0.369	1.25151e-14	Epi	Sdc1
0	0.663137	0.462	0.006	0	Epi	Nkx2-1
0	0.655076	0.52	0.009	0	Epi	Crb3
2.34596e-122	0.654059	0.254	0.014	3.78451e-118	Epi	Elovl3
3.92833e-15	0.653792	0.63	0.538	6.33718e-11	Epi	Aldh2
0	0.646218	0.445	0.012	0	Epi	Tspan8
0	0.637595	0.48	0.018	0	Epi	Scnn1a
0	0.634109	0.451	0.009	0	Epi	Tacstd2
0	0.627622	0.491	0.011	0	Epi	Cmtm8
2.26764e-43	0.621494	0.538	0.184	3.65815e-39	Epi	Crip2
0	0.620103	0.48	0.008	0	Epi	Spint1
7.74098e-54	0.619038	0.566	0.164	1.24877e-49	Epi	Ucp2
6.14502e-10	0.618247	0.59	0.542	9.91315e-06	Epi	Id1
3.35594e-187	0.614912	0.324	0.014	5.4138e-183	Epi	Fam25a
4.96322e-26	0.610271	0.861	0.881	8.00667e-22	Epi	Mgst1
0	0.605604	0.439	0.014	0	Epi	Sfta2
1.48895e-16	0.604677	0.457	0.249	2.40198e-12	Epi	Scd
5.51589e-22	0.603277	0.503	0.255	8.89824e-18	Epi	Dusp6
4.89769e-288	0.602249	0.353	0.009	7.90096e-284	Epi	Chi3l1
1.25279e-10	0.601434	0.486	0.348	2.02101e-06	Epi	Errfi1
7.29493e-18	0.593315	0.526	0.278	1.17682e-13	Epi	Capg
1.19917e-57	0.589253	0.503	0.121	1.93451e-53	Epi	Tst
0	0.581923	0.486	0.01	0	Epi	Perp
8.37499e-08	0.573465	0.653	0.64	0.00135105	Epi	Anxa1
8.86101e-22	0.573044	0.538	0.295	1.42946e-17	Epi	Alcam
1.61071e-07	0.570651	0.983	1	0.00259839	Epi	Mt-co2
0	0.562474	0.306	0.005	0	Epi	Snhg11
3.78019e-44	0.56223	0.503	0.155	6.09819e-40	Epi	Gipc2
1.14671e-61	0.558405	0.474	0.103	1.84987e-57	Epi	Tinagl1
0	0.556523	0.451	0.007	0	Epi	Cxcl17
0	0.553618	0.422	0.01	0	Epi	Akr7a3
7.56879e-17	0.553096	0.514	0.307	1.221e-12	Epi	Alad
8.03615e-17	0.545209	0.532	0.359	1.29639e-12	Epi	Efhd2
0	0.535756	0.468	0.006	0	Epi	Kcnk1
1.06325e-210	0.525476	0.439	0.025	1.71523e-206	Epi	Lmo7
3.28874e-11	0.524646	0.555	0.357	5.3054e-07	Epi	Cdk1
2.11249e-227	0.51985	0.405	0.019	3.40787e-223	Epi	Prom1
6.65146e-75	0.511116	0.486	0.09	1.07301e-70	Epi	Ppl
0	0.509239	0.457	0.009	0	Epi	Ppp1r14c
1.51713e-57	0.50725	0.451	0.097	2.44744e-53	Epi	Jup
1.34559e-11	0.506981	0.543	0.419	2.1707e-07	Epi	Zdhhc3
1.24853e-07	0.503362	0.572	0.589	0.00201412	Epi	Erg28
1.75595e-21	0.503148	0.462	0.202	2.83269e-17	Epi	Mgst3
8.03424e-202	0.50177	0.416	0.023	1.29608e-197	Epi	Anpep
1.16981e-276	0.497451	0.387	0.013	1.88714e-272	Epi	Plet1
0	0.494937	0.37	0.008	0	Epi	Prss22
5.34473e-10	0.490736	0.514	0.373	8.62212e-06	Epi	Ogfrl1
1.89789e-06	0.488594	0.96	1	0.0306167	Epi	Mt-atp6
1.54079e-143	0.487401	0.428	0.037	2.4856e-139	Epi	Rab27a
4.38345e-49	0.486165	0.491	0.132	7.07137e-45	Epi	Klf5
6.2585e-13	0.483014	0.474	0.259	1.00962e-08	Epi	Ube2c
0	0.478788	0.428	0.007	0	Epi	Elf3
1.93577e-29	0.474922	0.474	0.184	3.12278e-25	Epi	Mbip
0	0.474117	0.445	0.008	0	Epi	Smim22
1.10515e-06	0.474033	0.659	0.817	0.0178283	Epi	LOC100360828
0	0.473085	0.405	0.007	0	Epi	Foxa2
1.34956e-18	0.470579	0.416	0.194	2.17711e-14	Epi	Socs2
1.57743e-11	0.465798	0.734	0.887	2.54472e-07	Epi	Cox17
4.33568e-09	0.4651	0.538	0.457	6.99432e-05	Epi	Slc12a2
3.42915e-10	0.457323	0.503	0.36	5.5319e-06	Epi	Bmp4
3.21286e-15	0.457209	0.451	0.218	5.18298e-11	Epi	LOC100359539
9.24238e-24	0.453888	0.462	0.201	1.49098e-19	Epi	Mid1ip1
0	0.453711	0.341	0.008	0	Epi	Pla2g1b
2.76435e-86	0.452417	0.243	0.019	4.45945e-82	Epi	Kng1
1.30625e-10	0.442983	0.555	0.411	2.10724e-06	Epi	Ctsz
1.56818e-07	0.440252	0.451	0.354	0.0025298	Epi	Cndp2
3.60683e-57	0.43956	0.382	0.068	5.81854e-53	Epi	Ggt1
2.27123e-30	0.427611	0.15	0.02	3.66396e-26	Epi	Serpinb1a
1.26072e-261	0.427607	0.272	0.005	2.0338e-257	Epi	Akr1c15
0	0.425325	0.387	0.005	0	Epi	Cldn3
2.60188e-122	0.425323	0.202	0.008	4.19735e-118	Epi	Chia
0	0.424974	0.439	0.008	0	Epi	Bspry
1.23311e-11	0.423804	0.514	0.347	1.98925e-07	Epi	Gclm
4.80404e-12	0.418008	0.503	0.342	7.74988e-08	Epi	Got1
1.76295e-19	0.414321	0.48	0.256	2.84399e-15	Epi	Ggct
8.79227e-13	0.413529	0.514	0.301	1.41837e-08	Epi	Il33
1.09125e-07	0.410335	0.526	0.395	0.00176041	Epi	Akr1b8
1.20426e-29	0.408443	0.434	0.148	1.94271e-25	Epi	Abcc5
8.33927e-227	0.405477	0.387	0.017	1.34529e-222	Epi	Slc22a23
2.17423e-27	0.404531	0.335	0.095	3.50746e-23	Epi	Ecm1
5.48734e-22	0.400094	0.468	0.21	8.85218e-18	Epi	LOC100360218
7.65518e-15	0.399629	0.451	0.241	1.23493e-10	Epi	Tmem110
0	0.396078	0.416	0.011	0	Epi	Sh2d4a
4.9675e-20	0.392834	0.462	0.219	8.01357e-16	Epi	St3gal5
3.60956e-120	0.391938	0.399	0.037	5.82294e-116	Epi	Mboat1
2.09225e-09	0.391911	0.509	0.401	3.37521e-05	Epi	Orai1
1.28762e-06	0.388118	0.416	0.278	0.0207719	Epi	Mki67
0	0.381291	0.353	0.006	0	Epi	Tmem54
1.03645e-08	0.379898	0.838	0.966	0.0001672	Epi	Cox7b
1.42e-20	0.378446	0.925	0.989	2.29075e-16	Epi	Dbi
8.00736e-14	0.376102	0.815	0.966	1.29175e-09	Epi	Slc25a5
2.73735e-06	0.375941	0.734	0.917	0.044159	Epi	Prdx6
4.42468e-167	0.37155	0.358	0.021	7.13789e-163	Epi	Ank3
6.19688e-99	0.368404	0.312	0.027	9.99681e-95	Epi	Emp2
1.35384e-47	0.368159	0.208	0.025	2.18401e-43	Epi	Ager
6.28643e-23	0.367601	0.416	0.151	1.01413e-18	Epi	Pla2g16
6.30381e-15	0.366698	0.457	0.237	1.01693e-10	Epi	Isyna1
0	0.366294	0.347	0.004	0	Epi	Adgrf5
2.91055e-18	0.366067	0.37	0.133	4.6953e-14	Epi	Kif4a
9.77985e-246	0.365875	0.376	0.014	1.57769e-241	Epi	Fzd6
1.31355e-49	0.364476	0.364	0.07	2.11902e-45	Epi	Epas1
2.44629e-252	0.363571	0.37	0.013	3.94636e-248	Epi	Enpp2
1.47447e-21	0.36189	0.451	0.188	2.37862e-17	Epi	Plpp2
4.47347e-132	0.358824	0.324	0.022	7.21661e-128	Epi	Lrrk2
2.29319e-146	0.358639	0.364	0.025	3.69937e-142	Epi	Abca3
0	0.357872	0.358	0.005	0	Epi	Macc1
5.633e-47	0.357772	0.116	0.008	9.08715e-43	Epi	Vsig8
0	0.356336	0.364	0.007	0	Epi	Lad1
4.73275e-89	0.353858	0.387	0.047	7.63487e-85	Epi	Lurap1l
4.6707e-09	0.350932	0.434	0.281	7.53477e-05	Epi	Acsl5
1.24686e-286	0.348966	0.393	0.013	2.01143e-282	Epi	Tspan13
1.28596e-107	0.347747	0.353	0.032	2.07451e-103	Epi	Rab15
0	0.344691	0.376	0.003	0	Epi	LOC498222
0	0.341526	0.382	0.003	0	Epi	Esrp1
1.81713e-228	0.341496	0.37	0.015	2.93139e-224	Epi	Sult1a1
0	0.34106	0.347	0.008	0	Epi	Pip5k1b
4.57656e-109	0.340195	0.416	0.044	7.3829e-105	Epi	Smagp
7.10617e-258	0.339574	0.353	0.011	1.14637e-253	Epi	Gsta3
8.79846e-17	0.3383	0.353	0.135	1.41937e-12	Epi	Gprc5a
1.67018e-11	0.337832	0.428	0.237	2.69434e-07	Epi	Epha2
6.56271e-12	0.337576	0.792	0.958	1.0587e-07	Epi	Atp5mc3
1.607e-17	0.337093	0.405	0.165	2.59241e-13	Epi	Cdca3
4.86692e-121	0.33648	0.405	0.038	7.85132e-117	Epi	Mpzl2
8.31063e-237	0.33619	0.37	0.014	1.34067e-232	Epi	F11r
0	0.335219	0.347	0.004	0	Epi	Erbb3
1.69992e-08	0.334583	0.503	0.383	0.000274231	Epi	Hsd17b4
1.04238e-07	0.334373	0.491	0.396	0.00168157	Epi	Dhcr24
2.1157e-07	0.334343	0.428	0.289	0.00341304	Epi	Tgfb2
0	0.334171	0.335	0.006	0	Epi	Cgnl1
3.36948e-117	0.33152	0.173	0.006	5.43564e-113	Epi	Aldh3a1
9.84076e-18	0.331024	0.844	0.979	1.58751e-13	Epi	Atp5f1e
6.71547e-85	0.32983	0.353	0.041	1.08334e-80	Epi	RGD1561149
2.91728e-59	0.32932	0.376	0.063	4.70615e-55	Epi	Nexmif
1.54845e-228	0.329189	0.318	0.01	2.49796e-224	Epi	Kcnc3
5.44742e-18	0.327947	0.416	0.18	8.78778e-14	Epi	Sqor
1.48037e-21	0.32777	0.428	0.175	2.38813e-17	Epi	Tpd52
0	0.327646	0.347	0.003	0	Epi	Myh14
2.28495e-06	0.327032	0.491	0.414	0.0368608	Epi	Anxa4
1.31553e-260	0.326732	0.37	0.012	2.12222e-256	Epi	Cds1
0	0.324975	0.353	0.007	0	Epi	Cd200
3.54385e-191	0.323732	0.277	0.009	5.71694e-187	Epi	Esrp2
1.36726e-09	0.322668	0.855	0.994	2.20566e-05	Epi	Tkt
1.3486e-79	0.321106	0.405	0.056	2.17557e-75	Epi	Rab11fip1
0	0.320776	0.329	0.004	0	Epi	Cblc
6.12355e-09	0.32	0.827	0.97	9.87851e-05	Epi	Ddt
2.0703e-305	0.316075	0.353	0.009	3.3398e-301	Epi	Cmbl
0	0.31538	0.37	0.008	0	Epi	Baalc
2.98405e-06	0.313639	0.503	0.384	0.0481387	Epi	Fkbp5
0	0.312175	0.387	0.007	0	Epi	Capn5
0	0.311054	0.329	0.003	0	Epi	Eps8l2
0	0.310502	0.329	0.005	0	Epi	Lamb3
3.25503e-265	0.310367	0.214	0.003	5.25102e-261	Epi	Ckmt1
2.46568e-19	0.307836	0.988	0.999	3.97764e-15	Epi	Hsp90ab1
2.3121e-10	0.306395	0.821	0.98	3.72988e-06	Epi	Hspa8
3.41442e-07	0.305033	0.382	0.239	0.00550815	Epi	LOC499331
5.27025e-14	0.304641	0.416	0.203	8.50197e-10	Epi	Rpia
0	0.30443	0.335	0.005	0	Epi	Ttc22
2.76326e-15	0.302683	0.312	0.116	4.4577e-11	Epi	Gadd45g
1.39481e-53	0.302308	0.358	0.063	2.2501e-49	Epi	Sema4a
0	0.295058	0.295	0.005	0	Epi	Fhad1
1.34286e-14	0.294398	0.405	0.188	2.1663e-10	Epi	Flnb
0	0.293785	0.341	0.004	0	Epi	Adam28
0	0.293371	0.289	0.003	0	Epi	Tmprss4
2.54e-217	0.292752	0.335	0.013	4.09752e-213	Epi	Parm1
0	0.291939	0.358	0.007	0	Epi	Inhbb
6.14052e-52	0.290756	0.341	0.06	9.90589e-48	Epi	Ttc7a
2.71771e-11	0.290047	0.439	0.233	4.38421e-07	Epi	Gale
1.57554e-14	0.286625	0.301	0.108	2.54166e-10	Epi	Sepsecs
0	0.28655	0.329	0.002	0	Epi	RGD1305347
3.16218e-12	0.285945	0.399	0.188	5.10123e-08	Epi	Ccnb1
0	0.285668	0.289	0.004	0	Epi	Trim66
8.75639e-08	0.283912	0.855	0.98	0.00141258	Epi	Fdps
0	0.28146	0.329	0.003	0	Epi	Tekt2
7.25546e-52	0.28105	0.376	0.071	1.17045e-47	Epi	Dgat2
1.24996e-20	0.28054	0.358	0.121	2.01643e-16	Epi	Ly6l
0	0.279275	0.295	0.004	0	Epi	Krt19
7.11321e-12	0.278311	0.416	0.209	1.1475e-07	Epi	Edem1
1.37656e-224	0.277647	0.301	0.009	2.22067e-220	Epi	Cyfip2
9.82632e-145	0.276275	0.312	0.018	1.58518e-140	Epi	Ppfibp2
1.12899e-127	0.276201	0.168	0.005	1.82129e-123	Epi	S100a9
8.85101e-08	0.275668	0.751	0.965	0.00142785	Epi	Timm13
2.07262e-63	0.275164	0.358	0.056	3.34356e-59	Epi	Homer2
2.4813e-36	0.274269	0.439	0.118	4.00284e-32	Epi	Dsp
5.40615e-146	0.273274	0.231	0.009	8.7212e-142	Epi	Pon3
5.30709e-12	0.273228	0.422	0.232	8.56139e-08	Epi	Ptpn13
2.87682e-52	0.27289	0.399	0.078	4.64088e-48	Epi	Plscr1
3.60881e-132	0.272612	0.312	0.02	5.82174e-128	Epi	Zfhx4
0	0.271529	0.341	0.007	0	Epi	Galnt3
1.39885e-33	0.268495	0.26	0.052	2.25662e-29	Epi	Mybl1
1.65086e-07	0.267992	0.445	0.273	0.00266317	Epi	Top2a
0	0.26605	0.266	0.002	0	Epi	Clic3
7.2759e-38	0.265635	0.295	0.059	1.17375e-33	Epi	Cfi
1.74659e-09	0.262212	0.445	0.28	2.8176e-05	Epi	Ddah1
0	0.261509	0.312	0.004	0	Epi	Slco4c1
2.52369e-11	0.260374	0.341	0.167	4.07121e-07	Epi	St3gal1
1.87361e-10	0.259458	0.358	0.18	3.02251e-06	Epi	Bcl2l1
1.8743e-12	0.257733	0.965	0.996	3.02361e-08	Epi	Rpl31
1.14941e-274	0.256125	0.306	0.007	1.85422e-270	Epi	Etl4
6.73296e-13	0.252481	0.37	0.169	1.08616e-08	Epi	Tk1
2.66309e-272	0.251168	0.272	0.005	4.29609e-268	Epi	Il24
3.07002e-20	0.250368	0.289	0.086	4.95256e-16	Epi	Rassf3
5.1441e-117	0.250139	0.353	0.029	8.29847e-113	Epi	Mapkapk3
7.90118e-215	3.56177	0.996	0.365	1.27462e-210	Immune	Gpnmb
0	3.51914	0.853	0.011	0	Immune	C1qb
0	3.50727	0.992	0.013	0	Immune	Tyrobp
0	3.37474	0.857	0.008	0	Immune	C1qc
0	3.26395	0.977	0.011	0	Immune	RGD1559482
0	2.94661	0.865	0.014	0	Immune	Pf4
3.57448e-90	2.84298	0.363	0.06	5.76634e-86	Immune	Spp1
5.47395e-166	2.82941	0.992	0.607	8.83057e-162	Immune	Lgals3
0	2.79036	0.985	0.033	0	Immune	Fcgr2a
2.18754e-167	2.37776	0.992	0.662	3.52894e-163	Immune	Lgmn
5.43241e-165	2.32038	1	0.911	8.76357e-161	Immune	Ctsb
1.91078e-149	2.30505	0.977	0.721	3.08247e-145	Immune	Hmox1
0	2.28338	0.892	0.095	0	Immune	Plin2
1.62056e-59	2.19492	0.683	0.399	2.61429e-55	Immune	Tf
0	2.18145	0.575	0.005	0	Immune	Ccl3
5.77175e-163	2.14983	0.981	0.529	9.31098e-159	Immune	Pla2g7
1.18532e-200	2.14263	0.834	0.194	1.91216e-196	Immune	Thbd
0	2.01394	0.919	0.005	0	Immune	Cd53
0	2.0125	0.745	0.002	0	Immune	C1qa
2.32861e-157	1.98525	0.996	0.857	3.75651e-153	Immune	Ctsd
0	1.98024	0.892	0.002	0	Immune	Laptm5
0	1.94855	0.934	0.057	0	Immune	Cd68
2.29241e-156	1.92995	1	1	3.69811e-152	Immune	Fth1
1.59815e-143	1.92667	0.988	0.872	2.57814e-139	Immune	Sat1
1.82475e-259	1.90166	0.517	0.042	2.94368e-255	Immune	Cxcl2
2.43295e-177	1.86458	0.961	0.398	3.92484e-173	Immune	Ctsz
0	1.84679	0.792	0.003	0	Immune	Mrc1
0	1.82538	0.934	0.138	0	Immune	Dab2
2.51695e-125	1.8143	1	0.992	4.06034e-121	Immune	Ctsl
6.43646e-07	1.79547	0.842	0.897	0.0103833	Immune	Apoe
0	1.78182	0.876	0.03	0	Immune	Creg1
4.87029e-30	1.76344	0.305	0.103	7.85675e-26	Immune	Cxcl3
7.88449e-165	1.74721	0.907	0.352	1.27193e-160	Immune	Glul
0	1.62539	0.56	0.004	0	Immune	Arg1
4.16954e-149	1.61577	0.981	0.814	6.72631e-145	Immune	Ctsa
0	1.60413	0.614	0.002	0	Immune	Cybb
2.85891e-159	1.58878	0.911	0.374	4.61199e-155	Immune	Hebp1
6.49443e-115	1.57653	0.931	0.627	1.04768e-110	Immune	Tfrc
7.07785e-119	1.5594	0.691	0.193	1.1418e-114	Immune	Cd9
9.64353e-134	1.53772	0.931	0.453	1.55569e-129	Immune	Pfkfb3
0	1.52481	0.687	0.013	0	Immune	Cfd
3.99187e-142	1.51261	0.992	0.951	6.43969e-138	Immune	Psap
5.23143e-150	1.5107	1	0.999	8.43935e-146	Immune	Ftl1
3.05548e-132	1.50249	0.965	0.814	4.9291e-128	Immune	Rnaset2
5.87841e-130	1.47063	0.961	0.763	9.48305e-126	Immune	Ninj1
3.04612e-115	1.43827	0.903	0.495	4.91401e-111	Immune	Cited2
1.68159e-99	1.43278	0.985	0.948	2.71274e-95	Immune	Fabp5
0	1.42949	0.726	0.005	0	Immune	Slc28a2
0	1.4249	0.61	0.003	0	Immune	Bcl2a1
6.50087e-142	1.41887	0.996	0.976	1.04872e-137	Immune	LOC100360087
1.34369e-127	1.41028	0.934	0.664	2.16764e-123	Immune	Atp6ap2
9.07508e-120	1.3657	0.915	0.574	1.46399e-115	Immune	Dnase2
9.95195e-141	1.3426	1	0.992	1.60545e-136	Immune	B2m
9.52304e-162	1.31917	0.853	0.266	1.53626e-157	Immune	Capg
0	1.3187	0.664	0.027	0	Immune	Cxcr4
6.1769e-131	1.30769	0.988	0.986	9.96457e-127	Immune	Cstb
2.09895e-147	1.28109	0.645	0.133	3.38603e-143	Immune	Mafb
3.71209e-72	1.2793	0.776	0.455	5.98834e-68	Immune	Thbs1
0	1.27228	0.714	0.013	0	Immune	Smpdl3a
5.26545e-152	1.26185	0.996	0.988	8.49422e-148	Immune	Atp6v0c
0	1.23874	0.753	0.029	0	Immune	Slfn2
1.20562e-96	1.23278	0.954	0.843	1.94491e-92	Immune	Bnip3
3.71563e-129	1.20832	0.973	0.922	5.99405e-125	Immune	Atp6v0b
0	1.20091	0.568	0.009	0	Immune	Fcer1g
1.01972e-91	1.18195	0.857	0.563	1.64502e-87	Immune	Gpx1
1.65156e-116	1.16497	0.969	0.882	2.6643e-112	Immune	Cox17
3.73761e-47	1.15949	0.216	0.038	6.0295e-43	Immune	Fabp4
1.1681e-259	1.15475	0.749	0.105	1.88438e-255	Immune	Stom
2.38045e-99	1.14725	0.896	0.598	3.84014e-95	Immune	Atp6v1b2
7.02267e-85	1.12875	0.776	0.379	1.1329e-80	Immune	Lyz2
0	1.11291	0.649	0.038	0	Immune	Tmem140
7.93867e-99	1.1114	0.896	0.652	1.28067e-94	Immune	Mfsd1
1.50579e-108	1.0971	0.992	0.974	2.42914e-104	Immune	Cyba
7.66321e-45	1.07757	0.884	0.726	1.23623e-40	Immune	Mt1
0	1.0575	0.687	0.046	0	Immune	Arhgdib
4.40466e-81	1.05499	0.799	0.473	7.1056e-77	Immune	Slc6a6
3.29788e-179	1.04031	0.776	0.176	5.32013e-175	Immune	Nabp1
1.44079e-85	1.03506	0.9	0.786	2.32428e-81	Immune	Snx5
1.34112e-97	1.0342	0.788	0.373	2.16349e-93	Immune	Nampt
2.20286e-82	1.01475	0.795	0.461	3.55366e-78	Immune	Spryd7
1.05506e-68	1.0057	0.842	0.623	1.70203e-64	Immune	Ifi30
1.21632e-96	0.997548	0.961	0.875	1.96217e-92	Immune	Grn
4.72113e-128	0.996404	1	0.987	7.61613e-124	Immune	Atp6v1g1
1.10919e-78	0.993777	0.838	0.557	1.78934e-74	Immune	Slc48a1
1.33306e-100	0.977171	0.587	0.157	2.15049e-96	Immune	Glrx
2.76811e-96	0.973132	0.799	0.364	4.46552e-92	Immune	Ogfrl1
0	0.962875	0.533	0	0	Immune	Msr1
4.84066e-121	0.949139	0.988	0.975	7.80895e-117	Immune	Atp6v0e1
1.74967e-99	0.946675	0.965	0.948	2.82256e-95	Immune	Taldo1
0	0.942613	0.598	0.011	0	Immune	Slc11a1
5.54456e-17	0.938508	0.618	0.539	8.94449e-13	Immune	Gadd45b
1.58803e-96	0.934294	0.965	0.939	2.56181e-92	Immune	Cltc
9.61253e-81	0.933182	0.892	0.846	1.55069e-76	Immune	Tmem256
5.5919e-121	0.932974	0.703	0.209	9.02086e-117	Immune	Npl
0	0.931814	0.568	0.007	0	Immune	Il18
3.96985e-94	0.924687	0.799	0.38	6.40416e-90	Immune	RT1-CE10
0	0.922431	0.571	0	0	Immune	Pcsk1
3.64893e-45	0.912903	0.66	0.398	5.88645e-41	Immune	Sgk1
0	0.894008	0.606	0.003	0	Immune	Hck
1.04776e-71	0.89277	0.849	0.657	1.69024e-67	Immune	Fam3c
1.40349e-78	0.892476	0.822	0.523	2.2641e-74	Immune	Asah1
0	0.892142	0.622	0.033	0	Immune	Otulinl
3.5737e-104	0.885306	0.78	0.328	5.7651e-100	Immune	Plekhb2
4.27711e-65	0.882625	0.865	0.719	6.89983e-61	Immune	Ifngr1
0	0.870251	0.34	0.001	0	Immune	F13a1
1.43591e-35	0.867896	0.475	0.232	2.31641e-31	Immune	Cd14
4.37899e-61	0.865228	0.768	0.532	7.06418e-57	Immune	Nudt9
0	0.848463	0.51	0.005	0	Immune	Tmem37
9.09971e-138	0.846915	0.676	0.162	1.46797e-133	Immune	Galns
4.18569e-62	0.846887	0.958	0.958	6.75236e-58	Immune	S100a11
5.05032e-55	0.83164	0.784	0.593	8.14718e-51	Immune	Vat1
1.39811e-206	0.830109	0.606	0.08	2.25543e-202	Immune	Slc43a2
6.16803e-82	0.827083	0.961	0.949	9.95027e-78	Immune	Vapa
1.97674e-206	0.822511	0.498	0.051	3.18887e-202	Immune	Rab11fip1
8.84249e-28	0.820975	0.483	0.258	1.42647e-23	Immune	Pycard
0	0.817161	0.618	0.001	0	Immune	Spi1
5.75851e-144	0.814783	0.598	0.116	9.28963e-140	Immune	Arhgap18
1.99338e-81	0.811949	0.985	0.984	3.21572e-77	Immune	Cebpb
1.4368e-17	0.807735	0.618	0.561	2.31785e-13	Immune	Ifrd1
0	0.806139	0.494	0.005	0	Immune	Pstpip1
1.50226e-298	0.803924	0.61	0.053	2.42345e-294	Immune	Lyn
3.50566e-49	0.800843	0.606	0.271	5.65533e-45	Immune	Abca1
2.35593e-19	0.800724	0.448	0.252	3.80058e-15	Immune	Gdf15
4.04461e-59	0.798267	0.815	0.601	6.52476e-55	Immune	Washc2c
2.1977e-67	0.793691	0.849	0.694	3.54533e-63	Immune	Commd9
7.95935e-73	0.792805	0.687	0.315	1.284e-68	Immune	Card19
0	0.791391	0.61	0.023	0	Immune	Lpxn
4.49836e-52	0.781041	0.853	0.74	7.25675e-48	Immune	Lsm1
1.02869e-38	0.780674	0.691	0.525	1.65948e-34	Immune	Rbpj
1.00133e-92	0.777156	0.988	0.97	1.61534e-88	Immune	Lamp1
2.24482e-92	0.760885	0.969	0.947	3.62135e-88	Immune	Bri3
1.57385e-109	0.758603	0.985	0.98	2.53893e-105	Immune	Gabarap
2.2957e-54	0.755606	0.687	0.4	3.70342e-50	Immune	Fbxo22
4.17025e-51	0.755566	0.826	0.741	6.72744e-47	Immune	RT1-CE4
5.41323e-48	0.754048	0.815	0.706	8.73262e-44	Immune	Snx2
0	0.747105	0.467	0.004	0	Immune	Serpinb8
5.40185e-43	0.746552	0.838	0.702	8.71426e-39	Immune	Nfkbia
1.01257e-55	0.742576	0.888	0.824	1.63348e-51	Immune	Cmtm7
3.16653e-161	0.73689	0.606	0.104	5.10824e-157	Immune	Mertk
7.34729e-52	0.732713	0.784	0.568	1.18526e-47	Immune	Por
5.43264e-77	0.731549	0.517	0.145	8.76394e-73	Immune	Slc1a3
3.02954e-60	0.726819	0.853	0.733	4.88725e-56	Immune	Arl8b
1.65748e-37	0.725589	0.884	0.869	2.67385e-33	Immune	Tspo
1.95066e-49	0.72464	0.799	0.621	3.14681e-45	Immune	LOC100909505
3.2562e-46	0.723593	0.676	0.425	5.2529e-42	Immune	RT1-A2
0	0.72291	0.463	0.001	0	Immune	Ccr1
7.10737e-42	0.722376	0.691	0.475	1.14656e-37	Immune	Lipa
0	0.719909	0.456	0.007	0	Immune	Rac2
0	0.714592	0.56	0.001	0	Immune	RGD1563400
6.07234e-52	0.711775	0.622	0.31	9.7959e-48	Immune	Clec2g
0	0.710293	0.44	0.001	0	Immune	Csf1r
2.64796e-46	0.705344	0.826	0.746	4.27169e-42	Immune	Ndfip2
1.07444e-45	0.701392	0.803	0.664	1.73329e-41	Immune	Sdhd
0	0.699062	0.432	0.001	0	Immune	Aif1
4.60123e-70	0.698354	0.533	0.174	7.42271e-66	Immune	Bcl2l1
1.02145e-18	0.697617	0.734	0.637	1.64781e-14	Immune	Anxa1
6.88838e-27	0.696857	0.645	0.449	1.11123e-22	Immune	Adm
1.07513e-48	0.69449	0.861	0.783	1.7344e-44	Immune	Commd4
1.93064e-53	0.694235	0.575	0.258	3.11451e-49	Immune	Ap1b1
0	0.693522	0.502	0	0	Immune	Tnfaip8l2
3.44284e-49	0.692861	0.792	0.612	5.55399e-45	Immune	Pnpla8
1.14409e-46	0.679231	0.811	0.712	1.84564e-42	Immune	Pld3
0	0.676594	0.517	0.006	0	Immune	Fermt3
5.81891e-76	0.676505	0.958	0.935	9.38707e-72	Immune	Selenok
0	0.674654	0.448	0.003	0	Immune	Plbd1
1.67543e-48	0.669918	0.826	0.725	2.70281e-44	Immune	Iah1
3.23552e-79	0.669513	0.548	0.166	5.21955e-75	Immune	Sh2b2
9.61679e-44	0.667786	0.707	0.494	1.55138e-39	Immune	Rragc
4.80114e-59	0.663744	0.915	0.897	7.7452e-55	Immune	Atp6v1e1
4.8292e-109	0.656761	0.405	0.063	7.79047e-105	Immune	Cfh
1.09212e-47	0.656503	0.614	0.335	1.76181e-43	Immune	Ehd1
5.61253e-20	0.651474	0.421	0.224	9.05413e-16	Immune	Dlgap5
7.11661e-43	0.64914	0.664	0.39	1.14805e-38	Immune	Akr1b8
2.19316e-190	0.646274	0.498	0.055	3.53801e-186	Immune	Ampd3
1.23634e-45	0.643554	0.903	0.888	1.99446e-41	Immune	Sdcbp
4.23765e-37	0.640701	0.934	0.919	6.83618e-33	Immune	Sqstm1
1.26206e-56	0.636346	0.664	0.347	2.03596e-52	Immune	Cndp2
4.93113e-48	0.631836	0.9	0.896	7.9549e-44	Immune	Vps29
0	0.630964	0.382	0.001	0	Immune	Ms4a6a
0	0.629947	0.49	0.012	0	Immune	Nrcam
2.80318e-45	0.629929	0.849	0.79	4.52209e-41	Immune	Avpi1
2.19515e-43	0.629096	0.695	0.479	3.54122e-39	Immune	Atp6v1c1
4.22706e-84	0.629095	0.977	0.978	6.8191e-80	Immune	Clta
1.92203e-39	0.628007	0.641	0.409	3.10061e-35	Immune	Anxa4
1.1653e-38	0.623064	0.564	0.315	1.87986e-34	Immune	Col4a3bp
1.34134e-62	0.622098	0.934	0.954	2.16385e-58	Immune	Arpc3
4.30476e-75	0.621357	0.502	0.135	6.94443e-71	Immune	Hopx
4.69267e-36	0.621039	0.853	0.836	7.57021e-32	Immune	Anxa5
6.98041e-28	0.615431	0.656	0.529	1.12608e-23	Immune	Agfg1
1.70919e-39	0.615204	0.761	0.628	2.75726e-35	Immune	Sft2d1
1.39272e-30	0.614877	0.753	0.678	2.24674e-26	Immune	Ptp4a1
2.97556e-36	0.611405	0.803	0.747	4.80018e-32	Immune	Litaf
6.72725e-39	0.610574	0.749	0.584	1.08524e-34	Immune	Prr13
1.7755e-72	0.609753	0.533	0.167	2.86424e-68	Immune	Unc93b1
0	0.60855	0.456	0.018	0	Immune	Anpep
2.25343e-36	0.604961	0.625	0.393	3.63523e-32	Immune	Smap2
1.10193e-46	0.604732	0.977	0.967	1.77763e-42	Immune	S100a10
5.58566e-33	0.59954	0.641	0.448	9.01078e-29	Immune	Tmem38b
0	0.59711	0.413	0.009	0	Immune	Slc7a8
1.89965e-42	0.596845	0.606	0.32	3.06451e-38	Immune	Tuba4a
2.1564e-34	0.595759	0.614	0.381	3.4787e-30	Immune	RT1-A1
1.84144e-234	0.595627	0.456	0.035	2.97061e-230	Immune	Rbm47
0	0.592478	0.266	0	0	Immune	Il7r
3.8367e-48	0.589619	0.9	0.866	6.18937e-44	Immune	Lamtor1
0	0.588122	0.405	0.002	0	Immune	AABR07071697.1
1.09151e-91	0.587445	0.552	0.142	1.76082e-87	Immune	Abcc5
3.98773e-28	0.587137	0.568	0.386	6.43301e-24	Immune	Tpmt
0	0.584952	0.347	0	0	Immune	Samsn1
7.03693e-38	0.583177	0.703	0.536	1.1352e-33	Immune	2020-03-02
1.21035e-38	0.581803	0.718	0.537	1.95253e-34	Immune	Tpp1
2.4019e-56	0.581138	0.965	0.965	3.87475e-52	Immune	Arpc1b
3.95255e-38	0.58011	0.687	0.477	6.37626e-34	Immune	Ddx41
2.30359e-35	0.579872	0.815	0.712	3.71616e-31	Immune	Ahnak
5.29741e-42	0.577895	0.645	0.394	8.54578e-38	Immune	Fcho2
0	0.577093	0.459	0.001	0	Immune	Tbxas1
8.01341e-171	0.575998	0.151	0.003	1.29272e-166	Immune	Ccl12
1.41359e-91	0.573021	0.421	0.082	2.2804e-87	Immune	Fig4
1.36099e-43	0.571856	0.888	0.893	2.19555e-39	Immune	Gpi
1.51211e-39	0.571289	0.853	0.841	2.43934e-35	Immune	Rab5c
0	0.570392	0.347	0.001	0	Immune	Folr2
1.60881e-115	0.569017	0.475	0.084	2.59533e-111	Immune	Apbb1ip
0	0.568706	0.475	0.01	0	Immune	Parvb
3.84831e-23	0.565914	0.722	0.657	6.20809e-19	Immune	Sdf2l1
1.93282e-46	0.562805	0.911	0.912	3.11802e-42	Immune	Lamtor4
1.40271e-109	0.56199	0.517	0.107	2.26286e-105	Immune	Slc31a2
1.0844e-37	0.560302	0.598	0.342	1.74935e-33	Immune	Mfsd11
2.80069e-40	0.557931	0.525	0.248	4.51807e-36	Immune	Gnpda1
3.61493e-37	0.556822	0.869	0.845	5.83161e-33	Immune	Actr2
7.09203e-68	0.556695	0.988	0.992	1.14409e-63	Immune	Tkt
9.11373e-33	0.556152	0.873	0.911	1.47023e-28	Immune	Tax1bp1
8.30075e-25	0.554136	0.286	0.105	1.33908e-20	Immune	Srgn
7.42429e-205	0.553696	0.409	0.032	1.19769e-200	Immune	Ptprj
7.0126e-22	0.553029	0.68	0.588	1.13127e-17	Immune	Tsc22d3
1.46903e-24	0.552865	0.737	0.71	2.36984e-20	Immune	Mpc1
4.35075e-41	0.552579	0.556	0.284	7.01863e-37	Immune	Sgpl1
0	0.550762	0.363	0.013	0	Immune	Fam20c
0	0.550538	0.452	0	0	Immune	Nckap1l
1.91277e-55	0.550443	0.467	0.155	3.08569e-51	Immune	Tcirg1
3.26595e-36	0.547775	0.629	0.398	5.26863e-32	Immune	Slc16a3
1.1187e-59	0.547721	0.981	0.985	1.80468e-55	Immune	Npc2
2.39413e-33	0.546201	0.606	0.37	3.86221e-29	Immune	Cd44
7.40601e-64	0.545341	0.494	0.157	1.19474e-59	Immune	Myo5a
0	0.543645	0.32	0.007	0	Immune	RGD1565355
4.78109e-25	0.541845	0.413	0.204	7.71286e-21	Immune	Txnip
2.67384e-35	0.541288	0.668	0.471	4.31345e-31	Immune	Rab8b
1.78008e-43	0.540756	0.923	0.887	2.87163e-39	Immune	Dpp7
1.68917e-278	0.540596	0.336	0.013	2.72498e-274	Immune	Ankrd33b
9.01049e-60	0.540084	0.965	0.966	1.45357e-55	Immune	Arpc2
2.12472e-36	0.539312	0.66	0.458	3.4276e-32	Immune	Dnm2
0	0.538443	0.417	0.008	0	Immune	Dok3
3.44647e-37	0.538106	0.517	0.254	5.55985e-33	Immune	Hipk2
6.25802e-37	0.537144	0.579	0.323	1.00954e-32	Immune	Neu1
0	0.53513	0.417	0.002	0	Immune	Hcls1
7.77948e-31	0.534976	0.544	0.329	1.25499e-26	Immune	Ube2q2
2.33126e-37	0.533041	0.521	0.254	3.76079e-33	Immune	Mtmr10
1.83732e-33	0.530252	0.807	0.775	2.96396e-29	Immune	Blvrb
0	0.529644	0.394	0.001	0	Immune	Hcst
0	0.528667	0.27	0.001	0	Immune	Lilrb4
7.51514e-77	0.527955	0.583	0.183	1.21234e-72	Immune	Spint2
0	0.526676	0.394	0	0	Immune	Ptprc
6.49038e-31	0.526284	0.533	0.318	1.04703e-26	Immune	Idh1
9.33161e-70	0.525564	0.985	0.993	1.50538e-65	Immune	Prdx1
2.57761e-37	0.524064	0.865	0.879	4.15821e-33	Immune	Rab7a
1.52815e-43	0.522392	0.907	0.89	2.46522e-39	Immune	LOC691807
2.35419e-32	0.518551	0.479	0.229	3.79778e-28	Immune	Angptl4
1.14827e-113	0.518212	0.382	0.053	1.8524e-109	Immune	Fnip2
6.05803e-54	0.518003	0.969	0.988	9.77281e-50	Immune	Atp5if1
2.91388e-26	0.517657	0.734	0.659	4.70068e-22	Immune	Zfand6
2.09979e-48	0.517007	0.459	0.162	3.38739e-44	Immune	St3gal1
1.12705e-32	0.516477	0.888	0.884	1.81816e-28	Immune	Cd164
0	0.515982	0.332	0.001	0	Immune	Ctss
0	0.515102	0.39	0.009	0	Immune	Cd200r1
1.00534e-21	0.514167	0.525	0.351	1.62181e-17	Immune	Cxcl16
0	0.512555	0.375	0.003	0	Immune	Ptger2
7.25228e-37	0.512021	0.853	0.837	1.16994e-32	Immune	Gsto1
0	0.511098	0.39	0.002	0	Immune	Arl11
0	0.511049	0.394	0.01	0	Immune	Snx20
3.8294e-32	0.510624	0.583	0.356	6.17759e-28	Immune	Efhd2
3.22904e-28	0.509748	0.799	0.766	5.20908e-24	Immune	Pdha1
7.70927e-40	0.508251	0.633	0.366	1.24366e-35	Immune	Npc1
0	0.507617	0.402	0.015	0	Immune	Rragd
4.07869e-32	0.506704	0.568	0.347	6.57974e-28	Immune	Diaph1
5.0724e-248	0.506609	0.398	0.024	8.1828e-244	Immune	Ncf1
3.51402e-24	0.505651	0.683	0.588	5.66882e-20	Immune	Atp6v1a
7.49358e-38	0.504314	0.498	0.233	1.20886e-33	Immune	Dusp3
3.93627e-28	0.503217	0.761	0.719	6.34999e-24	Immune	Twf1
5.70029e-17	0.502847	0.664	0.637	9.19571e-13	Immune	Cat
2.70553e-26	0.502104	0.822	0.829	4.36457e-22	Immune	Rab1a
2.78801e-40	0.50007	0.44	0.173	4.49762e-36	Immune	Lhfpl2
6.96159e-242	0.498739	0.375	0.021	1.12304e-237	Immune	Aldh3b1
4.66822e-29	0.492942	0.517	0.299	7.53078e-25	Immune	Pdk1
2.80658e-76	0.491135	0.405	0.087	4.52757e-72	Immune	Pnpla7
6.90351e-27	0.490652	0.799	0.779	1.11367e-22	Immune	Trappc2l
2.31711e-29	0.488903	0.722	0.584	3.73796e-25	Immune	Pfkl
1.106e-27	0.486439	0.471	0.254	1.78419e-23	Immune	Pcyt1a
4.56041e-24	0.4855	0.641	0.51	7.35686e-20	Immune	Rnf13
1.52577e-64	0.483691	0.996	0.995	2.46138e-60	Immune	Aldoa
3.77715e-27	0.482646	0.575	0.381	6.09331e-23	Immune	Fkbp5
9.0528e-08	0.48237	0.591	0.634	0.0014604	Immune	RGD1563365
5.47942e-60	0.480171	0.413	0.113	8.8394e-56	Immune	Acad11
0	0.480122	0.344	0.001	0	Immune	Edil3
1.91315e-19	0.479945	0.73	0.741	3.08629e-15	Immune	Naa20
3.55227e-29	0.479357	0.788	0.723	5.73053e-25	Immune	Tex264
8.98745e-23	0.47867	0.68	0.603	1.44986e-18	Immune	Anxa7
0	0.478269	0.344	0.007	0	Immune	Shtn1
2.71554e-22	0.477403	0.653	0.541	4.38071e-18	Immune	Atp6v0a1
5.06919e-22	0.473283	0.691	0.605	8.17762e-18	Immune	Slc2a1
0	0.47231	0.332	0	0	Immune	Lst1
1.23233e-18	0.468677	0.849	0.756	1.98799e-14	Immune	Jun
7.42696e-36	0.467234	0.931	0.945	1.19812e-31	Immune	Atp6v1f
2.77116e-45	0.464508	0.371	0.114	4.47044e-41	Immune	Csf2ra
0	0.463433	0.367	0.001	0	Immune	Was
3.82547e-38	0.462547	0.919	0.931	6.17125e-34	Immune	Vdac3
1.17653e-41	0.462002	1	0.994	1.89798e-37	Immune	Prdx5
2.409e-19	0.460914	0.645	0.583	3.8862e-15	Immune	Commd8
7.91282e-18	0.460831	0.587	0.494	1.2765e-13	Immune	Lasp1
9.73534e-14	0.460821	0.56	0.47	1.57051e-09	Immune	Ets2
2.69417e-20	0.460709	0.436	0.259	4.34624e-16	Immune	Lpin2
6.99815e-23	0.460701	0.795	0.83	1.12894e-18	Immune	Tmem14c
2.42426e-34	0.460366	0.367	0.132	3.91081e-30	Immune	Upp1
2.31012e-66	0.459905	0.328	0.065	3.72668e-62	Immune	Irak2
2.48184e-24	0.45976	0.51	0.311	4.0037e-20	Immune	Cnppd1
6.1551e-39	0.459722	0.386	0.134	9.9294e-35	Immune	Jag1
1.11712e-07	0.459603	0.417	0.346	0.00180214	Immune	Rassf1
3.13213e-15	0.459477	0.556	0.445	5.05275e-11	Immune	Ankrd12
7.82725e-25	0.459461	0.753	0.707	1.26269e-20	Immune	Mkks
9.56975e-41	0.458994	0.942	0.961	1.54379e-36	Immune	Rab5if
2.61734e-53	0.458744	0.51	0.189	4.22229e-49	Immune	Crcp
0	0.455115	0.355	0.002	0	Immune	Itgb2
1.3689e-19	0.453711	0.398	0.217	2.2083e-15	Immune	Net1
9.29052e-33	0.452137	0.9	0.896	1.49875e-28	Immune	Rab11a
7.96752e-18	0.452073	0.645	0.583	1.28532e-13	Immune	Dera
1.11779e-17	0.448711	0.722	0.724	1.80322e-13	Immune	Mien1
3.56505e-22	0.446216	0.822	0.849	5.75113e-18	Immune	Rab14
0	0.444964	0.212	0.001	0	Immune	Rgs1
1.71978e-26	0.444738	0.788	0.727	2.77434e-22	Immune	Glmp
1.56823e-22	0.442813	0.456	0.262	2.52986e-18	Immune	Jdp2
0	0.442473	0.355	0.002	0	Immune	Ptk2b
3.17743e-16	0.440623	0.919	0.957	5.12584e-12	Immune	Slc3a2
8.63923e-19	0.440078	0.606	0.524	1.39368e-14	Immune	Efcab14
0	0.439878	0.247	0.004	0	Immune	Ebi3
2.43209e-18	0.439165	0.683	0.607	3.92344e-14	Immune	Skap2
3.59578e-15	0.438836	0.556	0.462	5.80071e-11	Immune	Hint2
3.0481e-34	0.435479	0.95	0.96	4.91719e-30	Immune	Uqcrb.1
0	0.43279	0.255	0.001	0	Immune	C5ar1
1.12011e-22	0.432693	0.444	0.246	1.80695e-18	Immune	Egln3
1.41781e-42	0.430833	0.274	0.063	2.28721e-38	Immune	Atp1b1
2.3752e-33	0.42974	0.958	0.966	3.83167e-29	Immune	Lamp2
6.92921e-124	0.428567	0.382	0.048	1.11782e-119	Immune	Slc8b1
1.14011e-21	0.428106	0.768	0.774	1.83923e-17	Immune	Tmbim4
1.01065e-28	0.427652	0.463	0.235	1.63038e-24	Immune	Soat1
9.62214e-19	0.427143	0.398	0.222	1.55224e-14	Immune	Pdlim4
1.6047e-18	0.426495	0.564	0.445	2.5887e-14	Immune	Rbm7
4.42868e-16	0.424109	0.452	0.311	7.14435e-12	Immune	Dnajc13
7.01365e-21	0.423055	0.556	0.392	1.13144e-16	Immune	Leprot
1.31565e-27	0.422631	0.467	0.252	2.12241e-23	Immune	Rab20
5.68845e-22	0.422267	0.749	0.717	9.1766e-18	Immune	Cab39
8.11872e-22	0.42195	0.475	0.291	1.30971e-17	Immune	Tmem189
8.39743e-28	0.420928	0.483	0.26	1.35467e-23	Immune	Hsd17b11
0	0.419355	0.29	0.006	0	Immune	Igsf6
1.27963e-25	0.418282	0.826	0.826	2.0643e-21	Immune	Fuca1
2.69662e-48	0.416176	0.375	0.11	4.35018e-44	Immune	Mknk1
1.43485e-26	0.415518	0.819	0.829	2.31471e-22	Immune	Lamtor5
2.52062e-17	0.414281	0.571	0.461	4.06627e-13	Immune	Rnf115
0	0.413658	0.224	0.003	0	Immune	Osm
9.68358e-33	0.413601	0.363	0.136	1.56216e-28	Immune	Atp13a2
2.66159e-21	0.412983	0.378	0.186	4.29368e-17	Immune	Glipr1
4.56591e-27	0.412201	0.873	0.907	7.36573e-23	Immune	Capza2
1.4334e-23	0.411548	0.421	0.224	2.31236e-19	Immune	Agtrap
5.37015e-23	0.411125	0.764	0.739	8.66313e-19	Immune	AABR07026424.1
1.45125e-15	0.410836	0.486	0.344	2.34116e-11	Immune	Crlf2
4.69898e-21	0.410665	0.83	0.811	7.58039e-17	Immune	Zc3h13
5.04964e-30	0.410209	0.436	0.207	8.14608e-26	Immune	Edem1
3.37825e-22	0.409779	0.606	0.471	5.44979e-18	Immune	Anxa11
1.19378e-08	0.409417	0.807	0.806	0.000192581	Immune	Dusp1
1.66268e-16	0.409188	0.722	0.728	2.68224e-12	Immune	Grb2
1.37546e-32	0.408922	0.355	0.13	2.21889e-28	Immune	Fchsd2
2.41617e-20	0.407653	0.761	0.735	3.89777e-16	Immune	Pdcd6ip
1.39484e-26	0.407193	0.448	0.233	2.25015e-22	Immune	Amdhd2
0	0.406857	0.297	0.002	0	Immune	Trem3
7.2025e-23	0.40643	0.432	0.239	1.16191e-18	Immune	Comt
2.60417e-101	0.406316	0.313	0.039	4.20105e-97	Immune	RGD1561149
1.05119e-09	0.406143	0.351	0.248	1.69578e-05	Immune	Chd7
8.00605e-13	0.405627	0.517	0.435	1.29154e-08	Immune	Ethe1
6.97712e-20	0.404914	0.772	0.782	1.12555e-15	Immune	Sdhc
1.32296e-13	0.403356	0.456	0.329	2.1342e-09	Immune	Sypl1
1.30011e-10	0.401448	0.494	0.41	2.09734e-06	Immune	Pdlim1
3.84325e-27	0.400388	0.363	0.147	6.19993e-23	Immune	Ndrg1
1.79834e-156	0.399424	0.274	0.018	2.90108e-152	Immune	Tec
5.91173e-18	0.399311	0.664	0.611	9.5368e-14	Immune	Arl8a
3.23294e-148	0.397622	0.297	0.023	5.21538e-144	Immune	Gch1
3.39498e-12	0.397533	0.637	0.646	5.47678e-08	Immune	Atg3
2.87875e-33	0.397505	0.371	0.141	4.64401e-29	Immune	Stx3
2.05658e-17	0.396844	0.633	0.562	3.31768e-13	Immune	Nr2c2ap
6.03968e-53	0.395973	0.359	0.094	9.74322e-49	Immune	Mthfs
6.54524e-144	0.395926	0.317	0.027	1.05588e-139	Immune	Mapkapk3
5.47429e-13	0.395106	0.687	0.603	8.83113e-09	Immune	Zfp36l2
8.54915e-133	0.39125	0.363	0.04	1.37915e-128	Immune	Lonrf3
4.02323e-80	0.388378	0.336	0.057	6.49027e-76	Immune	Pik3cb
0	0.388164	0.282	0.003	0	Immune	Cndp1
3.40895e-12	0.386727	0.506	0.418	5.49932e-08	Immune	Tmem192
2.10675e-108	0.386192	0.309	0.035	3.39861e-104	Immune	Mtss1
7.96009e-38	0.385047	0.969	0.977	1.28412e-33	Immune	Atp5f1e
1.07679e-14	0.384296	0.436	0.304	1.73707e-10	Immune	Optn
1.12781e-13	0.383044	0.668	0.672	1.81939e-09	Immune	Atp2b1
6.45568e-17	0.382636	0.602	0.515	1.04143e-12	Immune	Vps37a
3.07909e-28	0.382352	0.9	0.96	4.96719e-24	Immune	Ndfip1
6.48003e-19	0.382235	0.78	0.774	1.04536e-14	Immune	Pdcd10
2.36262e-17	0.382083	0.822	0.833	3.81139e-13	Immune	Atp6v0d1
2.48291e-17	0.381096	0.521	0.369	4.00544e-13	Immune	Cmtm6
6.52567e-11	0.380974	0.618	0.589	1.05272e-06	Immune	Cdk2ap2
2.2598e-162	0.380628	0.193	0.007	3.64551e-158	Immune	MGC105649
1.23952e-28	0.380514	0.456	0.226	1.99959e-24	Immune	Chst12
5.5032e-19	0.380225	0.483	0.315	8.87776e-15	Immune	Irf2
4.64584e-25	0.379835	0.927	0.96	7.49467e-21	Immune	Timm8b
3.94536e-11	0.378973	0.645	0.641	6.36466e-07	Immune	AABR07072356.1
3.5462e-21	0.378535	0.432	0.245	5.72073e-17	Immune	P2rx4
5.92311e-31	0.376113	0.965	0.973	9.55516e-27	Immune	Pgam1
1.42505e-18	0.375854	0.552	0.413	2.29889e-14	Immune	Vps26a
8.04401e-19	0.375801	0.591	0.477	1.29766e-14	Immune	Fbxo6
1.37928e-12	0.374472	0.398	0.266	2.22505e-08	Immune	Klhl2
1.96327e-13	0.374449	0.792	0.822	3.16714e-09	Immune	Sdhaf1
0	0.372023	0.259	0	0	Immune	AABR07027569.3
3.10627e-16	0.372002	0.849	0.883	5.01104e-12	Immune	Pdcd6
1.00874e-15	0.371401	0.842	0.863	1.62729e-11	Immune	Hk2
5.38988e-09	0.371125	0.436	0.358	8.69496e-05	Immune	Rell1
2.77982e-11	0.370921	0.56	0.525	4.48441e-07	Immune	Lamtor3
1.57339e-20	0.370223	0.405	0.22	2.53819e-16	Immune	Sirt7
0	0.370044	0.29	0.001	0	Immune	Lcp2
8.18844e-15	0.369809	0.475	0.334	1.32096e-10	Immune	Ifnar1
7.11108e-21	0.369344	0.857	0.866	1.14716e-16	Immune	Cisd2
5.07484e-10	0.366295	0.788	0.855	8.18672e-06	Immune	Cdv3
2.95012e-181	0.365008	0.224	0.009	4.75914e-177	Immune	Lcp1
9.60657e-26	0.364274	0.378	0.165	1.54973e-21	Immune	Ucp2
1.44146e-13	0.364148	0.78	0.869	2.32537e-09	Immune	Ap2s1
1.22585e-10	0.364109	0.687	0.684	1.97754e-06	Immune	Aplp2
0	0.363512	0.286	0.001	0	Immune	Arhgap9
3.62068e-07	0.363068	0.61	0.646	0.00584088	Immune	Ak6
3.37088e-21	0.362249	0.888	0.908	5.4379e-17	Immune	Ubxn1
3.58927e-11	0.361642	0.614	0.598	5.79021e-07	Immune	Pet100
1.53362e-18	0.360198	0.409	0.238	2.47404e-14	Immune	Ifngr2
8.49979e-21	0.360178	0.448	0.261	1.37119e-16	Immune	AABR07018038.1
1.01041e-21	0.358961	0.938	0.962	1.62999e-17	Immune	Timm13
3.48584e-14	0.358713	0.676	0.676	5.62336e-10	Immune	Brms1
1.87936e-10	0.358437	0.486	0.407	3.03178e-06	Immune	Camk2d
1.73327e-252	0.358049	0.278	0.009	2.79611e-248	Immune	Myo1f
5.42861e-17	0.356636	0.807	0.814	8.75743e-13	Immune	LOC100360828
1.14588e-07	0.35526	0.486	0.442	0.00184853	Immune	Metrnl
1.72031e-09	0.352449	0.614	0.625	2.7752e-05	Immune	Ddx39a
3.03291e-11	0.352108	0.618	0.606	4.89269e-07	Immune	Ciao2a
4.17896e-11	0.35193	0.668	0.677	6.7415e-07	Immune	Timm10
1.06745e-11	0.351819	0.548	0.47	1.72201e-07	Immune	Snx12
9.28789e-12	0.35156	0.768	0.819	1.49832e-07	Immune	Acsl4
6.33963e-22	0.35079	0.309	0.132	1.02271e-17	Immune	Ppp2r1b
1.27248e-91	0.350341	0.189	0.015	2.05276e-87	Immune	Plet1
6.26275e-15	0.350153	0.598	0.523	1.01031e-10	Immune	Rab8a
3.34449e-15	0.349778	0.413	0.268	5.39533e-11	Immune	Dram2
7.24204e-17	0.349365	0.865	0.879	1.16829e-12	Immune	Bloc1s1
3.45538e-18	0.349112	0.795	0.846	5.57422e-14	Immune	Jtb
8.56486e-15	0.348984	0.456	0.315	1.38168e-10	Immune	Aph1b
0	0.347926	0.263	0.001	0	Immune	Nrros
0	0.347545	0.251	0.001	0	Immune	RGD1305807
7.92162e-217	0.346224	0.239	0.008	1.27792e-212	Immune	Irf8
2.70025e-11	0.345602	0.494	0.403	4.35605e-07	Immune	Mysm1
0	0.345596	0.224	0	0	Immune	Cd37
1.02658e-12	0.344873	0.459	0.343	1.65608e-08	Immune	Scamp2
5.80668e-10	0.344626	0.51	0.449	9.36733e-06	Immune	Bcl10
2.83842e-11	0.34276	0.502	0.415	4.57894e-07	Immune	LOC294154
0	0.342339	0.201	0	0	Immune	Sirpd
7.47476e-48	0.342238	0.274	0.06	1.20583e-43	Immune	Rbks
3.00792e-09	0.34199	0.386	0.282	4.85238e-05	Immune	Klf6
6.00913e-11	0.341145	0.556	0.517	9.69393e-07	Immune	Asna1
6.18728e-11	0.340228	0.486	0.403	9.98131e-07	Immune	N4bp1
6.7516e-16	0.339369	0.826	0.861	1.08917e-11	Immune	Rnh1
2.36541e-10	0.338797	0.359	0.252	3.81588e-06	Immune	Tbc1d14
3.47782e-10	0.338456	0.691	0.737	5.61042e-06	Immune	Ap1s1
1.17531e-10	0.338178	0.656	0.683	1.89602e-06	Immune	Wapl
5.94551e-19	0.33693	0.224	0.08	9.5913e-15	Immune	Plscr1
6.6702e-13	0.336717	0.749	0.792	1.07604e-08	Immune	Bnip3l
1.20559e-84	0.336341	0.305	0.044	1.94485e-80	Immune	Ccdc92
5.11617e-19	0.336175	0.425	0.248	8.25341e-15	Immune	Mospd2
1.41816e-12	0.334636	0.737	0.757	2.28778e-08	Immune	Syf2
9.88883e-13	0.333783	0.409	0.278	1.59527e-08	Immune	Snap29
1.9911e-10	0.333467	0.421	0.316	3.21205e-06	Immune	Renbp
2.58026e-10	0.333201	0.544	0.487	4.16248e-06	Immune	Fam49b
4.53904e-13	0.332821	0.432	0.297	7.32238e-09	Immune	Pip4p1
0	0.332026	0.278	0.004	0	Immune	Inpp5d
2.04263e-11	0.331968	0.541	0.469	3.29516e-07	Immune	Ostm1
1.39881e-11	0.331358	0.486	0.396	2.25657e-07	Immune	Sumf1
0	0.331312	0.282	0	0	Immune	Syk
3.61906e-12	0.330006	0.737	0.775	5.83827e-08	Immune	Acadl
7.19188e-14	0.3298	0.768	0.802	1.16019e-09	Immune	Myl12b
1.28132e-09	0.328643	0.506	0.431	2.06702e-05	Immune	Comtd1
3.19121e-07	0.328589	0.463	0.407	0.00514807	Immune	Flot1
1.58768e-08	0.325967	0.367	0.276	0.000256124	Immune	Gna13
8.89522e-44	0.324482	0.985	0.996	1.43498e-39	Immune	Cox4i1
1.10963e-08	0.324462	0.378	0.286	0.000179005	Immune	Tatdn2
8.77955e-13	0.32439	0.776	0.824	1.41632e-08	Immune	Vps35
1.43299e-07	0.323084	0.483	0.44	0.0023117	Immune	Mat2b
1.55491e-07	0.322261	0.521	0.502	0.00250838	Immune	Usf2
0	0.321698	0.27	0.004	0	Immune	Fxyd2
1.09311e-10	0.321674	0.68	0.676	1.7634e-06	Immune	Gng12
3.01761e-12	0.321123	0.776	0.817	4.868e-08	Immune	Iscu
8.21439e-11	0.320905	0.749	0.794	1.32515e-06	Immune	Cdc5l
7.30527e-28	0.320668	0.961	0.983	1.17849e-23	Immune	Cox5b
1.41287e-17	0.320657	0.888	0.921	2.27924e-13	Immune	Ap2m1
9.84407e-11	0.320603	0.915	0.964	1.58805e-06	Immune	Son
5.56049e-29	0.319311	0.981	0.992	8.97017e-25	Immune	Calm2
6.02261e-17	0.319047	0.402	0.24	9.71567e-13	Immune	Cerk
0	0.318941	0.259	0.004	0	Immune	Tlr8
9.86712e-13	0.318483	0.51	0.411	1.59176e-08	Immune	Trappc10
1.68915e-25	0.317932	0.954	0.983	2.72493e-21	Immune	Cox7a2
1.60102e-28	0.316333	0.317	0.114	2.58277e-24	Immune	Rgl1
3.3545e-10	0.316044	0.436	0.343	5.41148e-06	Immune	Got1
5.04348e-17	0.31498	0.838	0.903	8.13615e-13	Immune	Brk1
1.79084e-08	0.314814	0.506	0.459	0.000288898	Immune	Sirt2
2.03054e-09	0.314264	0.556	0.51	3.27566e-05	Immune	Spns1
5.8653e-09	0.313899	0.486	0.411	9.4619e-05	Immune	Hexa
5.05636e-10	0.313595	0.394	0.289	8.15691e-06	Immune	Vac14
2.0716e-10	0.313287	0.691	0.705	3.34191e-06	Immune	Mbd2
2.32911e-19	0.312071	0.95	0.96	3.75731e-15	Immune	Vdac2
6.9705e-07	0.311071	0.602	0.643	0.0112448	Immune	Zbtb8os
8.24459e-07	0.310961	0.656	0.71	0.0133002	Immune	Glud1
5.60484e-09	0.310095	0.56	0.549	9.04174e-05	Immune	Cib1
1.70606e-11	0.30963	0.772	0.818	2.75221e-07	Immune	Ostf1
1.78372e-25	0.309311	0.39	0.183	2.8775e-21	Immune	Rufy3
1.13968e-35	0.309145	0.255	0.066	1.83853e-31	Immune	Slc39a8
1.89981e-11	0.308448	0.463	0.363	3.06478e-07	Immune	Ralb
1.2679e-19	0.308136	0.274	0.112	2.04537e-15	Immune	Best1
3.3379e-14	0.307746	0.795	0.862	5.38471e-10	Immune	Sdhb
3.00629e-12	0.307524	0.838	0.865	4.84975e-08	Immune	Pitpna
1.75721e-12	0.306838	0.772	0.852	2.83473e-08	Immune	Prelid1
9.06966e-08	0.305822	0.529	0.493	0.00146312	Immune	Max
2.79663e-08	0.305015	0.405	0.312	0.000451152	Immune	AABR07031756.1
5.46435e-46	0.304833	0.293	0.071	8.81508e-42	Immune	Sh3bp5
1.87996e-09	0.304554	0.807	0.854	3.03274e-05	Immune	Zfand5
3.31313e-15	0.304553	0.896	0.91	5.34475e-11	Immune	Atp6v1d
2.76891e-09	0.303442	0.571	0.553	4.4668e-05	Immune	Mycbp
5.30782e-08	0.302166	0.521	0.505	0.000856258	Immune	Nup50
3.70289e-22	0.30167	0.29	0.114	5.9735e-18	Immune	Maf
1.37172e-15	0.301233	0.842	0.896	2.21286e-11	Immune	Ube2d3
1.75601e-08	0.299081	0.691	0.735	0.000283279	Immune	Ndufa3
2.46944e-07	0.298283	0.699	0.751	0.00398371	Immune	Riok3
4.25806e-07	0.298091	0.533	0.525	0.0068691	Immune	Phf23
4.34386e-10	0.297774	0.363	0.246	7.00752e-06	Immune	Stk17b
4.17884e-143	0.297572	0.243	0.015	6.7413e-139	Immune	Tmem86a
8.09212e-18	0.297409	0.251	0.103	1.30542e-13	Immune	Parp9
4.72369e-16	0.296559	0.332	0.176	7.62026e-12	Immune	Tpd52
3.17245e-18	0.295476	0.236	0.09	5.1178e-14	Immune	Wdr91
3.18611e-19	0.295446	0.981	0.991	5.13983e-15	Immune	Cox8a
5.78902e-19	0.294894	0.32	0.15	9.33885e-15	Immune	Vps54
4.22727e-11	0.294604	0.842	0.902	6.81944e-07	Immune	Ndufs7
5.04129e-112	0.294182	0.154	0.007	8.13261e-108	Immune	Dusp2
8.28887e-12	0.294089	0.741	0.759	1.33716e-07	Immune	Slc25a39
4.21028e-11	0.294031	0.355	0.234	6.79202e-07	Immune	Pgpep1
9.20143e-10	0.29393	0.803	0.875	1.48438e-05	Immune	Arpc4
6.04145e-08	0.293714	0.703	0.779	0.000974606	Immune	Trappc3
4.13346e-12	0.29363	0.417	0.294	6.66809e-08	Immune	Mospd1
9.02994e-17	0.292723	0.286	0.134	1.45671e-12	Immune	Snx8
7.66474e-07	0.291537	0.564	0.571	0.0123648	Immune	Ncoa4
3.01603e-09	0.291444	0.799	0.864	4.86546e-05	Immune	Chmp5
2.32126e-13	0.291002	0.903	0.925	3.74466e-09	Immune	Jpt1
1.27693e-06	0.290399	0.367	0.297	0.0205994	Immune	Nadk
6.24633e-09	0.290367	0.548	0.514	0.000100766	Immune	Nipa2
2.55764e-280	0.289924	0.197	0.002	4.12599e-276	Immune	Coro1a
2.44079e-08	0.289319	0.625	0.597	0.000393748	Immune	Tuba1c
1.17246e-06	0.289117	0.483	0.463	0.0189142	Immune	Znhit1
4.73159e-09	0.288893	0.753	0.85	7.63301e-05	Immune	Cmpk1
6.96151e-09	0.288408	0.633	0.645	0.000112303	Immune	Bloc1s2
2.42651e-15	0.286341	0.309	0.157	3.91445e-11	Immune	Pid1
1.40819e-14	0.286265	0.359	0.206	2.27169e-10	Immune	Sik2
2.21177e-08	0.286032	0.622	0.656	0.000356803	Immune	Trappc6b
6.50124e-11	0.28566	0.722	0.752	1.04878e-06	Immune	Snx6
1.18134e-11	0.284119	0.313	0.187	1.90574e-07	Immune	Mif4gd
1.0683e-09	0.282725	0.726	0.786	1.72339e-05	Immune	Ntan1
2.43094e-14	0.28132	0.907	0.936	3.9216e-10	Immune	Uqcrfs1
4.76395e-21	0.280535	0.317	0.138	7.6852e-17	Immune	Gbe1
0	0.280296	0.212	0.001	0	Immune	Ptpro
6.72209e-08	0.280243	0.541	0.5	0.00108441	Immune	Zeb2
7.09037e-15	0.27899	0.359	0.207	1.14382e-10	Immune	Pld1
2.62591e-08	0.278835	0.417	0.337	0.000423612	Immune	Slc31a1
3.20718e-09	0.278802	0.649	0.691	5.17382e-05	Immune	Adipor1
1.74376e-11	0.278412	0.973	0.992	2.81303e-07	Immune	Ubc
4.08028e-07	0.277738	0.56	0.565	0.00658231	Immune	Pmm2
8.40485e-08	0.277475	0.656	0.683	0.00135587	Immune	Atp6ap1
9.08161e-12	0.276135	0.803	0.856	1.46505e-07	Immune	Polr2k
5.31541e-67	0.276005	0.239	0.034	8.57482e-63	Immune	Ppm1h
2.25769e-09	0.275511	0.61	0.61	3.64211e-05	Immune	Isca2
0	0.275491	0.236	0	0	Immune	Parvg
2.22726e-06	0.27426	0.514	0.496	0.0359301	Immune	Mia2
7.88148e-09	0.273328	0.575	0.556	0.000127144	Immune	Pak2
1.07127e-10	0.272627	0.486	0.391	1.72818e-06	Immune	Scarb2
1.10769e-06	0.27234	0.382	0.303	0.0178692	Immune	Slc35f6
9.45868e-08	0.271911	0.672	0.719	0.00152587	Immune	Eapp
1.26559e-08	0.27105	0.676	0.658	0.000204165	Immune	Emb
0	0.270903	0.208	0	0	Immune	Nfam1
5.83533e-13	0.270782	0.923	0.977	9.41355e-09	Immune	Atp5f1d
6.87717e-140	0.270297	0.205	0.01	1.10943e-135	Immune	Ptpn6
2.82304e-31	0.269766	0.232	0.061	4.55413e-27	Immune	Rin3
0	0.269529	0.185	0.001	0	Immune	Sla
2.83426e-06	0.268956	0.552	0.541	0.0457222	Immune	Iqgap1
1.08237e-12	0.267633	0.888	0.957	1.74608e-08	Immune	Cisd1
6.76058e-258	0.266386	0.197	0.003	1.09062e-253	Immune	Ncf4
1.01697e-19	0.266244	0.942	0.964	1.64057e-15	Immune	Cox6b1
9.87756e-38	0.266179	1	0.999	1.59345e-33	Immune	Cd63
6.60354e-07	0.266074	0.471	0.433	0.0106528	Immune	Ap3s1
8.67992e-304	0.265581	0.147	0	1.40025e-299	Immune	Scimp
1.74644e-06	0.265379	0.486	0.464	0.0281736	Immune	Ppp6r1
2.75809e-11	0.26505	0.375	0.248	4.44935e-07	Immune	Epb41l2
0	0.263545	0.205	0	0	Immune	Bin2
7.00922e-101	0.260965	0.205	0.016	1.13073e-96	Immune	Mgat4a
1.20544e-08	0.260537	0.784	0.862	0.000194462	Immune	Arpc5
1.04411e-07	0.260414	0.355	0.261	0.00168436	Immune	Pikfyve
1.70061e-07	0.260247	0.768	0.85	0.00274342	Immune	Rsrp1
1.05863e-10	0.258836	0.313	0.19	1.70778e-06	Immune	Itsn2
3.00568e-10	0.258621	0.869	0.921	4.84876e-06	Immune	Rhoa
1.71417e-11	0.257456	0.162	0.063	2.7653e-07	Immune	Neurl3
1.29777e-13	0.256604	0.931	0.964	2.09357e-09	Immune	Slc25a5
1.56205e-11	0.255445	0.34	0.21	2.5199e-07	Immune	Nfkbib
7.46124e-08	0.255422	0.332	0.234	0.00120365	Immune	Tbk1
8.37354e-07	0.254791	0.51	0.486	0.0135082	Immune	Stx8
1.68978e-10	0.254639	0.931	0.972	2.72595e-06	Immune	Uqcr10
5.19935e-08	0.25462	0.745	0.804	0.000838759	Immune	Chmp2a
1.23515e-07	0.253599	0.467	0.41	0.00199254	Immune	Ypel5
8.774e-280	0.253018	0.139	0	1.41542e-275	Immune	Lilra5
2.73625e-08	0.252585	0.892	0.93	0.000441412	Immune	Tpm3
1.51626e-06	0.252074	0.529	0.528	0.0244602	Immune	Mob1a
1.23342e-236	0.251819	0.201	0.004	1.98975e-232	Immune	Tmem156
4.49238e-51	0.251805	0.174	0.023	7.24711e-47	Immune	Arhgap22
3.89628e-07	0.251767	0.251	0.156	0.00628548	Immune	Ezr
1.28552e-14	0.251672	0.224	0.095	2.0738e-10	Immune	Map3k8
1.70928e-08	0.251407	0.305	0.198	0.000275742	Immune	Flcn
7.23278e-10	0.25076	0.255	0.143	1.16679e-05	Immune	Fyco1

## Sheet: 2-Cluster markers Tri d7
p_val	avg_logFC	pct.1	pct.2	p_val_adj	cluster	gene
0	3.18925	0.998	0.908	0	FB	Mgp
0	3.1678	1	0.892	0	FB	Col3a1
0	2.96218	0.996	0.491	0	FB	Col1a1
1.35363e-245	2.80797	0.92	0.552	2.17704e-241	FB	Postn
1.29723e-307	2.57178	0.97	0.454	2.08633e-303	FB	Apoe
0	2.51808	0.992	0.459	0	FB	Lox
0	2.49452	0.997	0.393	0	FB	Vcan
0	2.40263	0.988	0.301	0	FB	AABR07068316.1
5.45492e-255	2.38845	0.903	0.317	8.77315e-251	FB	Ptn
1.44201e-102	2.19722	0.669	0.309	2.31919e-98	FB	Dcn
0	2.16952	0.972	0.356	0	FB	Hsd11b1
0	1.94894	0.996	0.543	0	FB	Ifitm3
0	1.92229	0.962	0.169	0	FB	Bgn
3.01041e-290	1.72748	0.923	0.172	4.84163e-286	FB	C1s
2.26762e-251	1.7197	0.953	0.539	3.64701e-247	FB	Timp1
6.65495e-153	1.71089	0.696	0.145	1.07032e-148	FB	Cyp1b1
2.2241e-249	1.71013	0.896	0.185	3.57702e-245	FB	Ifitm1
1.55466e-265	1.65229	0.884	0.151	2.50035e-261	FB	Mmp2
1.2479e-126	1.60266	0.651	0.169	2.00701e-122	FB	G0s2
2.11282e-298	1.55154	0.929	0.135	3.39804e-294	FB	C1r
6.93011e-178	1.53114	0.717	0.084	1.11457e-173	FB	Dpt
1.00794e-187	1.52857	0.736	0.087	1.62107e-183	FB	Ednrb
4.67524e-250	1.52618	0.863	0.159	7.51919e-246	FB	Lgals1
3.03443e-196	1.48624	0.915	0.507	4.88027e-192	FB	Egr1
3.34586e-267	1.45285	1	0.818	5.38115e-263	FB	Sparc
3.97962e-260	1.4263	0.953	0.488	6.40042e-256	FB	Ctsc
1.78075e-212	1.41528	0.817	0.159	2.86398e-208	FB	Rasd1
5.9625e-209	1.41441	0.791	0.105	9.58948e-205	FB	Srpx
1.69848e-231	1.40205	0.823	0.108	2.73166e-227	FB	Rbp1
2.10746e-226	1.361	0.797	0.072	3.38942e-222	FB	Pdgfra
1.44269e-235	1.347	0.823	0.093	2.32028e-231	FB	Col6a2
1.25374e-243	1.3392	0.832	0.098	2.01639e-239	FB	Fzd1
1.31824e-263	1.33031	0.868	0.084	2.12012e-259	FB	Col5a2
3.05868e-196	1.26981	0.822	0.277	4.91928e-192	FB	Csrp2
2.30327e-54	1.26729	0.345	0.042	3.70434e-50	FB	Lum
7.78101e-247	1.26722	0.846	0.093	1.25142e-242	FB	Pcolce
1.85217e-278	1.26584	0.993	0.771	2.97885e-274	FB	Ifitm2
7.39697e-182	1.25893	0.721	0.077	1.18965e-177	FB	Dkk2
1.58964e-112	1.2581	0.598	0.114	2.55662e-108	FB	Lpl
8.39975e-215	1.23106	0.791	0.103	1.35093e-210	FB	Cp
2.63143e-292	1.21762	0.985	0.752	4.23212e-288	FB	Ppic
1.64065e-282	1.21166	0.994	0.795	2.63866e-278	FB	Serpinh1
4.13198e-164	1.1835	0.967	0.741	6.64546e-160	FB	Mgst1
3.36498e-219	1.15883	0.822	0.143	5.41189e-215	FB	Bcat1
4.10672e-96	1.14609	0.683	0.267	6.60483e-92	FB	Fabp4
9.28758e-147	1.14535	0.64	0.064	1.49372e-142	FB	Adh6
1.63636e-125	1.13132	0.624	0.127	2.63176e-121	FB	Lipg
1.39256e-76	1.09136	0.462	0.077	2.23966e-72	FB	Des
1.25063e-197	1.08646	0.817	0.19	2.01139e-193	FB	Clmp
1.93112e-211	1.08183	0.786	0.097	3.10581e-207	FB	Slc39a14
5.93487e-178	1.06028	1	0.855	9.54505e-174	FB	Vim
3.15608e-96	1.04882	0.518	0.071	5.07592e-92	FB	Thbs2
4.11337e-113	1.04466	0.722	0.335	6.61553e-109	FB	Cebpd
3.37194e-121	1.03867	0.583	0.066	5.42309e-117	FB	Col5a3
3.92613e-167	1.03764	0.706	0.114	6.31439e-163	FB	Crispld2
7.66553e-173	1.03201	0.877	0.425	1.23285e-168	FB	Mmp14
1.17583e-105	1.01212	0.684	0.285	1.89109e-101	FB	Fosb
4.86757e-108	1.00349	0.819	0.522	7.82852e-104	FB	Fos
2.42781e-89	0.984287	0.545	0.138	3.90465e-85	FB	Cthrc1
1.14154e-50	0.979197	0.352	0.064	1.83594e-46	FB	Penk
1.76596e-191	0.971322	0.963	0.57	2.84019e-187	FB	Plat
1.62534e-179	0.96819	0.826	0.308	2.61403e-175	FB	Pros1
5.41478e-148	0.967506	0.921	0.48	8.70859e-144	FB	Cald1
2.19617e-21	0.946398	0.213	0.06	3.53211e-17	FB	Cdkn1c
1.21311e-105	0.931564	0.769	0.346	1.95104e-101	FB	Igfbp4
1.11545e-121	0.926131	0.565	0.039	1.79398e-117	FB	Rgs2
6.90706e-161	0.922024	0.667	0.052	1.11086e-156	FB	Gpm6b
8.13072e-189	0.918065	0.904	0.324	1.30766e-184	FB	Gpx8
1.85601e-107	0.910301	0.819	0.496	2.98502e-103	FB	Pfkfb3
4.0929e-80	0.906351	0.416	0.019	6.58261e-76	FB	Has2
3.21681e-48	0.902736	0.515	0.23	5.17359e-44	FB	Ccl2
4.4924e-124	0.893627	0.566	0.042	7.22512e-120	FB	Serping1
1.25425e-21	0.89295	0.188	0.039	2.01721e-17	FB	Igfbp5
4.36866e-88	0.883028	0.717	0.391	7.02612e-84	FB	Id3
7.51544e-101	0.880093	0.513	0.05	1.20871e-96	FB	Serpinf1
1.128e-110	0.879513	0.535	0.045	1.81417e-106	FB	Ctsk
9.46326e-91	0.879027	0.607	0.195	1.52198e-86	FB	Slfn4
1.1527e-91	0.872634	0.62	0.18	1.85389e-87	FB	Mt2A
4.64948e-130	0.871534	0.915	0.717	7.47777e-126	FB	Ddit4
1.61023e-165	0.871282	0.695	0.089	2.58974e-161	FB	Efemp2
4.8953e-178	0.870379	0.854	0.34	7.87312e-174	FB	Fkbp7
4.04477e-158	0.862312	0.828	0.343	6.5052e-154	FB	Lamb1
4.55545e-166	0.853616	0.732	0.14	7.32653e-162	FB	Lrp1
1.38676e-140	0.850056	0.619	0.053	2.23032e-136	FB	Igsf10
1.57031e-106	0.849469	0.854	0.63	2.52553e-102	FB	Ugp2
5.59473e-102	0.831017	0.688	0.272	8.998e-98	FB	AABR07039356.2
8.38761e-107	0.827955	0.926	0.596	1.34898e-102	FB	Gja1
6.62368e-90	0.823618	0.657	0.316	1.06529e-85	FB	Pdcd4
5.76448e-141	0.8236	0.64	0.071	9.27101e-137	FB	Pla1a
4.17947e-78	0.819917	0.771	0.549	6.72183e-74	FB	Tsc22d1
1.51151e-117	0.81982	0.571	0.069	2.43096e-113	FB	Dclk1
4.46668e-112	0.80926	0.645	0.2	7.18376e-108	FB	Enc1
7.29899e-101	0.80479	0.642	0.253	1.1739e-96	FB	Mctp2
8.69661e-101	0.804696	0.638	0.206	1.39868e-96	FB	Plpp1
4.09268e-88	0.801324	0.709	0.317	6.58226e-84	FB	Mt1
2.96665e-135	0.800623	0.589	0.029	4.77126e-131	FB	Ncam1
4.12589e-134	0.78948	0.636	0.095	6.63567e-130	FB	Snai1
5.09433e-87	0.78849	0.461	0.037	8.1932e-83	FB	Vcam1
1.3152e-128	0.786571	0.787	0.411	2.11524e-124	FB	Ugdh
2.53954e-94	0.786175	0.475	0.029	4.08434e-90	FB	Gpx3
2.04107e-127	0.774484	0.892	0.536	3.28265e-123	FB	Pmp22
4.82709e-141	0.771685	0.746	0.269	7.76341e-137	FB	Vkorc1
1.47539e-85	0.770826	0.487	0.071	2.37286e-81	FB	Tnfaip6
1.14165e-179	0.769725	0.999	0.908	1.83612e-175	FB	Cd63
2.32496e-142	0.76957	0.989	0.729	3.73924e-138	FB	Col4a1
1.28782e-141	0.767822	0.625	0.055	2.0712e-137	FB	Colec12
7.61269e-151	0.765388	0.759	0.225	1.22435e-146	FB	Fkbp10
2.92018e-54	0.763839	0.339	0.037	4.69653e-50	FB	Tfpi2
1.85274e-101	0.762224	0.738	0.37	2.97977e-97	FB	Rnd3
1.37013e-90	0.732789	0.822	0.556	2.20358e-86	FB	P4ha2
2.39832e-99	0.732378	0.501	0.043	3.85722e-95	FB	Vegfd
1.88613e-72	0.732077	0.409	0.039	3.03346e-68	FB	LOC299282
2.27229e-65	0.732042	0.768	0.554	3.65453e-61	FB	Ier3
1.1069e-35	0.724604	0.44	0.203	1.78023e-31	FB	LOC100909595
5.53946e-115	0.72298	0.565	0.068	8.90912e-111	FB	Prickle1
1.51873e-123	0.720149	0.63	0.134	2.44257e-119	FB	Sdc2
5.1798e-101	0.714396	0.604	0.176	8.33067e-97	FB	Etv1
1.31944e-69	0.712295	0.444	0.085	2.12206e-65	FB	Col12a1
4.41738e-97	0.710406	0.556	0.114	7.10447e-93	FB	Fhl1
2.38092e-28	0.706288	0.283	0.085	3.82924e-24	FB	Tnc
4.52322e-110	0.704731	0.761	0.435	7.2747e-106	FB	Lmna
1.43762e-95	0.702051	0.955	0.829	2.31213e-91	FB	Sod2
1.33125e-108	0.69449	0.734	0.274	2.14106e-104	FB	Fstl1
1.29231e-117	0.689126	0.597	0.1	2.07842e-113	FB	Bicc1
5.84211e-113	0.685885	0.722	0.272	9.39587e-109	FB	Dpp7
5.83006e-92	0.680429	0.468	0.031	9.37649e-88	FB	Cdh11
1.52509e-99	0.678819	0.494	0.034	2.45281e-95	FB	Pdgfrb
1.80904e-133	0.673546	0.928	0.705	2.90949e-129	FB	Scpep1
6.39232e-116	0.665321	0.893	0.667	1.02808e-111	FB	Rab9a
2.95182e-96	0.661287	0.567	0.138	4.74742e-92	FB	F5
1.40485e-122	0.653787	0.554	0.029	2.25942e-118	FB	Ror2
2.72997e-63	0.651992	0.582	0.225	4.39062e-59	FB	Gpnmb
3.6533e-50	0.650562	0.304	0.023	5.8756e-46	FB	Fmod
7.64742e-55	0.64586	0.317	0.018	1.22993e-50	FB	Eln
2.15719e-90	0.64477	0.632	0.229	3.46941e-86	FB	Slc39a6
1.79212e-97	0.641265	0.634	0.232	2.88226e-93	FB	Nr2f2
1.06007e-66	0.639483	0.386	0.034	1.70491e-62	FB	Fibin
9.36319e-67	0.637299	0.555	0.216	1.50588e-62	FB	Gstt3
1.93291e-112	0.635727	0.922	0.717	3.1087e-108	FB	AC095947.1
9.04406e-86	0.635599	0.501	0.095	1.45456e-81	FB	Slc43a3
1.4403e-76	0.629078	0.435	0.052	2.31643e-72	FB	Pltp
3.23114e-83	0.628125	0.455	0.043	5.19665e-79	FB	Ednra
1.80461e-93	0.626797	0.546	0.106	2.90236e-89	FB	Olfml3
4.42199e-89	0.624174	0.462	0.035	7.11189e-85	FB	Sulf1
3.58577e-107	0.62328	0.704	0.235	5.76699e-103	FB	Lix1l
2.63647e-70	0.621394	0.832	0.565	4.24024e-66	FB	Vegfa
2.8355e-106	0.621121	0.533	0.055	4.56033e-102	FB	Mxra8
1.17489e-74	0.612595	0.873	0.668	1.88958e-70	FB	Rhob
1.32233e-58	0.60731	0.57	0.248	2.1267e-54	FB	Cox4i2
1.33932e-73	0.60542	0.402	0.026	2.15403e-69	FB	Fmo2
9.8868e-101	0.60472	0.501	0.04	1.59009e-96	FB	Emilin1
7.08848e-76	0.604324	0.538	0.167	1.14004e-71	FB	Crlf1
2.87863e-111	0.599061	0.948	0.614	4.6297e-107	FB	Plod2
4.91093e-68	0.598368	0.731	0.469	7.89825e-64	FB	Junb
1.06832e-70	0.589855	0.585	0.262	1.71819e-66	FB	Zfp503
8.659e-69	0.584822	0.538	0.209	1.39263e-64	FB	Pla2g4a
2.86364e-54	0.584593	0.65	0.422	4.60559e-50	FB	Nfkbiz
3.37739e-09	0.580547	0.224	0.137	5.43186e-05	FB	Ptgs2
4.0641e-97	0.580318	0.481	0.029	6.5363e-93	FB	Prickle2
9.40012e-104	0.579561	0.509	0.032	1.51182e-99	FB	Pdzrn3
5.39494e-30	0.57718	0.206	0.019	8.67669e-26	FB	Cryab
1.367e-28	0.572066	0.684	0.556	2.19855e-24	FB	Zfp36
7.33853e-88	0.568256	0.506	0.072	1.18026e-83	FB	Loxl2
9.80366e-197	0.566726	0.999	0.994	1.57672e-192	FB	Rpl3
4.31581e-81	0.565882	0.956	0.787	6.94111e-77	FB	Tubb5
5.61807e-63	0.56549	0.354	0.021	9.03554e-59	FB	Cyp7b1
3.48135e-77	0.565213	0.425	0.037	5.59905e-73	FB	Gfpt2
4.21878e-59	0.565205	0.486	0.159	6.78507e-55	FB	Angptl4
9.0982e-78	0.561997	0.575	0.2	1.46326e-73	FB	Ly6e
2.63514e-59	0.559749	0.455	0.127	4.2381e-55	FB	Fstl3
4.56987e-57	0.559452	0.77	0.527	7.34972e-53	FB	Emp1
4.90582e-162	0.557473	1	0.998	7.89003e-158	FB	Rpl17
3.59407e-54	0.557385	0.355	0.05	5.78035e-50	FB	Cavin2
1.52281e-78	0.554247	0.409	0.018	2.44913e-74	FB	Fbn1
2.05342e-85	0.553726	0.96	0.852	3.30252e-81	FB	P4ha1
6.72805e-108	0.553382	0.961	0.794	1.08207e-103	FB	Hspd1
2.2984e-63	0.543081	0.557	0.25	3.69652e-59	FB	Tspan7
4.9957e-72	0.541523	0.811	0.586	8.03458e-68	FB	Csrp1
1.61731e-83	0.540049	0.514	0.121	2.60112e-79	FB	Trps1
1.3503e-71	0.538693	0.726	0.462	2.17169e-67	FB	Nfia
1.35522e-79	0.537556	0.62	0.206	2.17961e-75	FB	Emp3
8.29484e-55	0.53676	0.917	0.833	1.33406e-50	FB	Cnn3
1.05146e-115	0.536745	0.978	0.834	1.69106e-111	FB	Sfr1
1.92154e-79	0.531845	0.515	0.127	3.09041e-75	FB	Sat2
2.87618e-81	0.529036	0.823	0.601	4.62576e-77	FB	Impad1.1
1.81983e-66	0.528273	0.534	0.196	2.92684e-62	FB	Phyh
6.41039e-64	0.520791	0.373	0.035	1.03098e-59	FB	Rasl11b
4.0481e-68	0.519719	0.403	0.05	6.51056e-64	FB	Axin2
9.75376e-47	0.519189	0.442	0.184	1.5687e-42	FB	Rab32
5.94538e-78	0.519141	0.846	0.618	9.56195e-74	FB	Hspe1
4.91859e-55	0.519105	0.878	0.758	7.91057e-51	FB	Hif1a
7.62872e-52	0.514225	0.6	0.359	1.22693e-47	FB	Cst3
6.66645e-50	0.512821	0.743	0.523	1.07216e-45	FB	Hmgn2
5.18125e-126	0.511207	0.999	0.981	8.33301e-122	FB	Rpl22l1
1.08613e-50	0.509784	0.299	0.016	1.74682e-46	FB	Slc27a6
3.45873e-49	0.509109	0.39	0.11	5.56267e-45	FB	Gem
6.05408e-115	0.508065	0.994	0.945	9.73678e-111	FB	Rpl12
5.22586e-52	0.508031	0.379	0.068	8.40475e-48	FB	Tmem100
9.25705e-63	0.505638	0.417	0.079	1.48881e-58	FB	Atp2b4
3.25621e-87	0.504837	0.438	0.018	5.23697e-83	FB	Prrx1
3.32168e-43	0.503469	0.324	0.063	5.34226e-39	FB	Col4a4
2.02332e-28	0.50279	0.189	0.014	3.25411e-24	FB	Grem1
3.53268e-110	0.502694	0.99	0.889	5.6816e-106	FB	Slc25a4
2.77733e-75	0.500463	0.573	0.184	4.46679e-71	FB	Tmem47
1.08488e-31	0.4998	0.224	0.026	1.74481e-27	FB	Aspn
8.66665e-75	0.495855	0.411	0.027	1.39386e-70	FB	Pi15
5.57358e-78	0.492352	0.832	0.589	8.96399e-74	FB	Paics
3.44323e-48	0.490917	0.309	0.029	5.53775e-44	FB	Igf1
6.22352e-39	0.490802	0.853	0.77	1.00093e-34	FB	Scp2
1.37887e-79	0.489665	0.447	0.052	2.21763e-75	FB	Meis1
8.0952e-111	0.48931	0.997	0.96	1.30195e-106	FB	Rpl36a
5.97546e-80	0.483014	0.432	0.032	9.61033e-76	FB	Rcn3
6.65014e-75	0.480572	0.404	0.024	1.06954e-70	FB	Epb41l3
2.39548e-76	0.479119	0.414	0.027	3.85265e-72	FB	Tmem119
0.00116744	0.478048	0.136	0.095	1	FB	Ctgf
6.38916e-59	0.477803	0.529	0.232	1.02757e-54	FB	Igsf3
1.56985e-15	0.473618	0.124	0.018	2.52479e-11	FB	Tagln
2.52027e-63	0.473322	0.71	0.444	4.05336e-59	FB	Igf2r
1.58334e-58	0.473318	0.353	0.032	2.54648e-54	FB	Lpar1
2.90176e-48	0.472225	0.286	0.013	4.6669e-44	FB	Rarres2
5.57633e-53	0.467129	0.567	0.262	8.96841e-49	FB	Ndrg2
1.35663e-45	0.465836	0.447	0.18	2.18187e-41	FB	Nrp1
2.10013e-29	0.465417	0.224	0.034	3.37764e-25	FB	Col15a1
6.74262e-71	0.45983	0.413	0.048	1.08441e-66	FB	Pde3b
3.74925e-44	0.458984	0.712	0.51	6.02992e-40	FB	Nop56
6.62074e-50	0.458791	0.542	0.24	1.06481e-45	FB	Hspb1
5.66828e-57	0.452313	0.501	0.171	9.11629e-53	FB	Sh3kbp1
3.7663e-63	0.452224	0.424	0.079	6.05735e-59	FB	Cd302
1.06444e-56	0.450274	0.557	0.248	1.71194e-52	FB	Timp2
9.77482e-57	0.449898	0.319	0.013	1.57208e-52	FB	Abi3bp
2.15136e-74	0.449183	0.564	0.18	3.46003e-70	FB	Fcgrt
6.63116e-66	0.448308	0.421	0.072	1.06649e-61	FB	Plxdc2
5.20487e-57	0.446999	0.888	0.746	8.371e-53	FB	Eprs
5.02402e-44	0.446807	0.279	0.024	8.08013e-40	FB	Mdk
7.03469e-64	0.446281	0.807	0.609	1.13139e-59	FB	Prdx4
4.60473e-81	0.445409	0.929	0.754	7.40579e-77	FB	Gng10
3.54313e-147	0.444621	1	0.998	5.69841e-143	FB	Rps16
5.7834e-47	0.444348	0.324	0.052	9.30144e-43	FB	Mnda
6.90014e-65	0.444228	0.922	0.75	1.10975e-60	FB	Impdh2
5.27921e-64	0.444197	0.408	0.061	8.49056e-60	FB	Aebp1
8.48875e-102	0.444197	0.999	0.979	1.36525e-97	FB	Rps18
1.27141e-33	0.442555	0.381	0.147	2.04481e-29	FB	Angptl8
1.03451e-88	0.442361	0.989	0.931	1.6638e-84	FB	Rps25
9.17955e-64	0.440632	0.502	0.156	1.47635e-59	FB	Fkbp9
3.62087e-39	0.44044	0.686	0.507	5.82345e-35	FB	Ier2
3.22883e-39	0.437548	0.581	0.354	5.19292e-35	FB	Tsc22d3
5.01833e-41	0.434825	0.258	0.019	8.07098e-37	FB	C6
4.51929e-32	0.43322	0.204	0.011	7.26837e-28	FB	Mfap5
1.09725e-69	0.433054	0.407	0.039	1.7647e-65	FB	Nol3
3.91814e-116	0.425077	0.999	0.99	6.30154e-112	FB	Rps5
3.0723e-65	0.42263	0.366	0.024	4.94119e-61	FB	Adamts2
6.82823e-71	0.422381	0.98	0.895	1.09818e-66	FB	Hnrnpa1
1.26872e-64	0.422138	0.39	0.047	2.04048e-60	FB	Cpq
2.89319e-56	0.42051	0.475	0.158	4.65311e-52	FB	Pkd2
2.49167e-47	0.419637	0.912	0.821	4.00736e-43	FB	Pabpc1
3.20037e-121	0.419034	0.999	0.997	5.14715e-117	FB	Rps12
5.77713e-30	0.418286	0.721	0.567	9.29135e-26	FB	LOC102549726
2.42994e-41	0.41752	0.502	0.264	3.90807e-37	FB	Slc1a5
1.43937e-56	0.417084	0.821	0.636	2.31493e-52	FB	Nop58
1.94751e-51	0.414715	0.375	0.079	3.13219e-47	FB	Nuak1
1.11413e-67	0.414661	0.437	0.074	1.79186e-63	FB	Lgals3bp
9.84224e-68	0.414561	0.902	0.717	1.58293e-63	FB	Calu
9.68922e-53	0.414424	0.401	0.103	1.55832e-48	FB	Col16a1
1.00993e-70	0.413275	0.996	0.953	1.62427e-66	FB	Lamp2
1.1568e-68	0.41282	0.927	0.786	1.86049e-64	FB	Tceal8
8.14892e-123	0.412791	1	0.997	1.31059e-118	FB	Rpl10
9.54948e-55	0.411638	0.327	0.026	1.53584e-50	FB	Rspo3
5.11309e-43	0.409485	0.268	0.019	8.22338e-39	FB	Abcc9
1.27829e-52	0.408576	0.699	0.465	2.05588e-48	FB	Rab13
3.7362e-57	0.406807	0.328	0.019	6.00893e-53	FB	Cd248
8.42861e-47	0.40468	0.628	0.406	1.35557e-42	FB	Apex1
1.38295e-49	0.403805	0.475	0.203	2.22419e-45	FB	Ptgfrn
3.11612e-56	0.403711	0.895	0.749	5.01166e-52	FB	Aga
1.98176e-25	0.403589	0.776	0.662	3.18727e-21	FB	Jun
2.192e-39	0.402627	0.428	0.169	3.5254e-35	FB	Slc1a3
1.61094e-44	0.401122	0.262	0.01	2.59087e-40	FB	Fmo3
1.78619e-56	0.399106	0.993	0.937	2.87273e-52	FB	AC134224.1
6.57694e-14	0.395783	0.111	0.016	1.05777e-09	FB	Cxcl13
1.29075e-30	0.394835	0.891	0.757	2.07591e-26	FB	Zfp36l1
1.90302e-50	0.393786	0.507	0.213	3.06062e-46	FB	Prtfdc1
2.11012e-43	0.393418	0.537	0.304	3.3937e-39	FB	Rhoq
4.87145e-53	0.390803	0.914	0.767	7.83475e-49	FB	Fkbp3
3.00888e-107	0.38916	0.998	0.989	4.83918e-103	FB	LOC100360522
5.27635e-58	0.387832	0.917	0.8	8.48596e-54	FB	Ssr2
3.37707e-36	0.387206	0.288	0.063	5.43134e-32	FB	Nr4a1
2.40761e-104	0.386213	0.999	0.969	3.87216e-100	FB	Nedd4
3.46528e-97	0.383962	0.997	0.984	5.5732e-93	FB	Rack1
1.6277e-34	0.383733	0.242	0.029	2.61783e-30	FB	Kitlg
3.16099e-38	0.383212	0.592	0.393	5.08382e-34	FB	Nek6
1.84617e-52	0.382904	0.316	0.023	2.9692e-48	FB	Col6a1
2.59064e-42	0.382504	0.265	0.018	4.16653e-38	FB	Apoc4
2.43559e-75	0.380647	0.991	0.952	3.91716e-71	FB	Rpl39
2.8099e-29	0.379952	0.215	0.029	4.51915e-25	FB	Gja5
3.09878e-51	0.378213	0.492	0.203	4.98377e-47	FB	Irs2
4.82879e-45	0.376228	0.296	0.032	7.76615e-41	FB	Ppp1r3c
3.37239e-49	0.375947	0.379	0.097	5.42382e-45	FB	Nradd
9.61812e-36	0.373985	0.306	0.072	1.54688e-31	FB	Fndc1
4.51744e-39	0.373622	0.715	0.564	7.26539e-35	FB	Cebpb
3.27633e-41	0.373417	0.249	0.011	5.26933e-37	FB	Wisp1
2.19586e-96	0.373305	0.998	0.992	3.5316e-92	FB	Rpl35
1.1391e-45	0.373249	0.356	0.085	1.83202e-41	FB	Adamts9
8.77503e-55	0.372639	0.321	0.018	1.41129e-50	FB	Rem1
2.33041e-39	0.372447	0.54	0.325	3.74799e-35	FB	Wls
1.61062e-59	0.371928	0.941	0.794	2.59036e-55	FB	Rpl10a
1.35316e-53	0.371657	0.377	0.076	2.17628e-49	FB	Casc4
3.70612e-36	0.371654	0.842	0.731	5.96055e-32	FB	Mdh1
1.76186e-40	0.370275	0.277	0.031	2.8336e-36	FB	Pgf
5.84973e-36	0.369921	0.56	0.374	9.40812e-32	FB	Hs2st1
4.88647e-33	0.369257	0.427	0.216	7.8589e-29	FB	Tent5a
1.54327e-41	0.367195	0.645	0.457	2.48204e-37	FB	Ak3
3.24896e-43	0.366709	0.754	0.585	5.22529e-39	FB	Ufsp2
1.3404e-39	0.365878	0.55	0.337	2.15577e-35	FB	Grb10
2.82416e-52	0.364591	0.307	0.018	4.54209e-48	FB	Robo2
7.03402e-25	0.363451	0.344	0.172	1.13128e-20	FB	Sertad4
2.46024e-50	0.363153	0.768	0.559	3.9568e-46	FB	Med13l
3.19685e-38	0.362736	0.601	0.398	5.1415e-34	FB	Grina
1.65647e-40	0.361493	0.487	0.242	2.66409e-36	FB	Ext1
2.1862e-48	0.360917	0.799	0.625	3.51606e-44	FB	Cnpy2
2.93265e-46	0.358897	0.851	0.744	4.71659e-42	FB	Mettl9
6.06693e-42	0.358885	0.457	0.211	9.75744e-38	FB	Dock7
5.58983e-52	0.358757	0.331	0.035	8.99013e-48	FB	Slit2
6.42054e-33	0.358139	0.378	0.151	1.03261e-28	FB	S100a4
5.11655e-43	0.35803	0.536	0.279	8.22894e-39	FB	Smim3
1.3208e-26	0.357027	0.822	0.729	2.12425e-22	FB	Dusp1
2.21841e-43	0.35684	0.413	0.143	3.56787e-39	FB	AABR07021704.1
7.42098e-43	0.352005	0.321	0.063	1.19352e-38	FB	Lhfpl6
1.80636e-56	0.351731	0.336	0.026	2.90517e-52	FB	Arhgef40
8.43897e-25	0.351582	0.253	0.072	1.35724e-20	FB	Ccl7
8.24708e-34	0.350582	0.565	0.348	1.32638e-29	FB	Gda
6.84837e-35	0.350138	0.654	0.498	1.10142e-30	FB	Pten
6.56141e-88	0.349527	1	0.998	1.05527e-83	FB	Npm1
1.47597e-44	0.345994	0.462	0.185	2.37381e-40	FB	Nfil3
1.02296e-65	0.34581	0.996	0.984	1.64523e-61	FB	LOC100361854
2.47628e-38	0.345006	0.499	0.287	3.98261e-34	FB	Rev3l
3.21215e-40	0.344338	0.78	0.618	5.1661e-36	FB	Rnf13
2.04177e-40	0.343942	0.859	0.739	3.28378e-36	FB	LOC100911372
8.67978e-77	0.342889	0.999	0.986	1.39597e-72	FB	Rpsa
1.58614e-106	0.342292	1	0.995	2.55098e-102	FB	Rps24
3.15009e-35	0.339838	0.303	0.072	5.06629e-31	FB	Enpp3
1.63935e-19	0.339779	0.156	0.024	2.63656e-15	FB	Acta2
2.01498e-42	0.337947	0.292	0.04	3.24069e-38	FB	Ptprd
3.30536e-33	0.337838	0.554	0.366	5.31601e-29	FB	Nolc1
3.57729e-50	0.337182	0.336	0.045	5.75335e-46	FB	Zeb2
2.25419e-83	0.336602	1	0.995	3.62541e-79	FB	Rpl7
1.44956e-73	0.336386	0.998	0.974	2.33133e-69	FB	Rpl34
1.51931e-42	0.336276	0.361	0.09	2.44351e-38	FB	Tshz3
7.48327e-41	0.335924	0.655	0.448	1.20353e-36	FB	Zwint
6.69776e-58	0.335547	0.992	0.947	1.0772e-53	FB	Eef2
1.17701e-44	0.33398	0.263	0.008	1.89299e-40	FB	Lrrc17
2.89621e-44	0.333767	0.323	0.061	4.65797e-40	FB	Sgcb
2.33949e-76	0.332316	0.999	0.982	3.76261e-72	FB	LOC100911847
3.90547e-75	0.331271	1	0.994	6.28116e-71	FB	Rpl5
1.64669e-51	0.329906	0.96	0.899	2.64837e-47	FB	Ssr4
1.44997e-42	0.32965	0.269	0.019	2.33199e-38	FB	Meox2
1.29611e-23	0.329469	0.211	0.048	2.08454e-19	FB	Cyp4b1
1.3445e-72	0.32849	0.999	0.981	2.16237e-68	FB	Rpl4
8.0481e-57	0.328386	0.961	0.874	1.29438e-52	FB	Ncl
3.22372e-46	0.32753	0.277	0.014	5.18471e-42	FB	Sspn
2.08235e-39	0.325533	0.871	0.765	3.34905e-35	FB	Kmt2e
5.51731e-36	0.325381	0.315	0.084	8.87349e-32	FB	Col7a1
4.67242e-33	0.324995	0.21	0.011	7.51465e-29	FB	Spon1
9.34755e-36	0.323339	0.385	0.155	1.50337e-31	FB	Kank2
1.82528e-28	0.323195	0.625	0.436	2.9356e-24	FB	Cks1b
2.1418e-13	0.322957	0.259	0.143	3.44465e-09	FB	Serpine2
7.8374e-28	0.322726	0.196	0.021	1.26049e-23	FB	Ptx3
5.05938e-35	0.321877	0.633	0.469	8.137e-31	FB	Tnrc6a
2.65036e-30	0.321659	0.674	0.554	4.26258e-26	FB	Tbl1x
6.23969e-13	0.321589	0.158	0.05	1.00353e-08	FB	Olr1
2.89474e-40	0.32156	0.254	0.016	4.65562e-36	FB	Twist1
3.31217e-31	0.321078	0.616	0.457	5.32696e-27	FB	Ift74
2.68932e-33	0.319413	0.223	0.019	4.32524e-29	FB	Cfh
1.42124e-45	0.319039	0.931	0.852	2.28578e-41	FB	Eny2
8.12097e-17	0.316942	0.127	0.014	1.3061e-12	FB	Itm2a
4.75445e-34	0.316273	0.484	0.271	7.64658e-30	FB	Txndc5
1.99943e-30	0.315402	0.438	0.243	3.21569e-26	FB	Dpy19l1
8.47412e-37	0.315264	0.792	0.652	1.36289e-32	FB	Ddx39b
2.27444e-39	0.315152	0.277	0.04	3.65799e-35	FB	Acss3
1.04276e-23	0.314087	0.611	0.473	1.67708e-19	FB	Glud1
4.49433e-41	0.313703	0.675	0.354	7.22823e-37	FB	Rhoj
7.29582e-35	0.31329	0.778	0.628	1.17339e-30	FB	Oat
1.1895e-107	0.313254	1	1	1.91308e-103	FB	Rpl41
5.70229e-81	0.31299	0.999	0.995	9.171e-77	FB	Rps9l1
1.14263e-26	0.3125	0.484	0.325	1.83769e-22	FB	Acyp1
5.93657e-30	0.310785	0.699	0.536	9.54778e-26	FB	Yae1
2.53651e-24	0.309748	0.321	0.134	4.07948e-20	FB	Ccdc80
2.02806e-15	0.309534	0.252	0.126	3.26174e-11	FB	Steap4
2.25886e-32	0.308667	0.641	0.473	3.63292e-28	FB	Cbx3
4.63197e-52	0.307177	0.94	0.866	7.4496e-48	FB	LOC301124
6.44045e-46	0.307048	0.282	0.018	1.03582e-41	FB	Loxl1
7.21097e-43	0.306422	0.97	0.903	1.15974e-38	FB	Cstb
1.07334e-26	0.306193	0.88	0.762	1.72625e-22	FB	Ddt
1.82422e-57	0.306165	0.998	0.971	2.93389e-53	FB	Rpl15
1.08388e-27	0.305676	0.484	0.314	1.74321e-23	FB	Akap11
2.67153e-24	0.30542	0.511	0.322	4.29663e-20	FB	Rab38
1.18296e-66	0.305191	0.996	0.974	1.90255e-62	FB	Rpl29
2.65134e-51	0.305044	0.971	0.905	4.26414e-47	FB	P4hb
1.63108e-37	0.304816	0.243	0.019	2.62326e-33	FB	Pappa1
9.17755e-43	0.304765	0.959	0.911	1.47603e-38	FB	Vmp1
1.33243e-31	0.302785	0.263	0.056	2.14295e-27	FB	Bcr
7.99953e-32	0.302032	0.71	0.564	1.28656e-27	FB	Gnl3
6.06489e-30	0.301701	0.595	0.411	9.75416e-26	FB	Ikbip
2.66521e-44	0.301395	0.273	0.018	4.28646e-40	FB	Nfatc4
2.73347e-63	0.301239	0.993	0.963	4.39624e-59	FB	Eef1g
8.68958e-40	0.301029	0.86	0.712	1.39755e-35	FB	Selenos
1.30247e-23	0.300745	0.514	0.327	2.09477e-19	FB	Dlc1
7.13234e-38	0.300447	0.235	0.011	1.14709e-33	FB	Gucy1b1
1.20126e-21	0.300424	0.435	0.266	1.93199e-17	FB	Chsy1
4.59194e-15	0.300405	0.643	0.546	7.38522e-11	FB	Jund
2.09078e-44	0.299987	0.31	0.043	3.3626e-40	FB	Tead2
2.51487e-47	0.299386	0.983	0.924	4.04467e-43	FB	Rpl13a
3.88319e-48	0.298281	0.308	0.029	6.24533e-44	FB	Gpx7
9.26715e-38	0.298079	0.827	0.686	1.49044e-33	FB	Nfat5
1.03144e-36	0.297627	0.241	0.019	1.65887e-32	FB	LOC691995
1.44329e-35	0.297551	0.899	0.768	2.32124e-31	FB	Pnisr
1.97554e-39	0.297185	0.265	0.029	3.17726e-35	FB	AABR07032097.1
3.19577e-58	0.296929	0.995	0.969	5.13976e-54	FB	Rps15
1.66381e-36	0.296852	0.422	0.171	2.6759e-32	FB	Maged2
8.79186e-34	0.296723	0.837	0.692	1.414e-29	FB	Taf1d
6.4216e-19	0.296383	0.373	0.23	1.03279e-14	FB	Tgfbr3
1.46244e-84	0.296057	1	1	2.35204e-80	FB	Rps27a.1
4.49101e-49	0.295731	0.993	0.96	7.22289e-45	FB	Rpl21.3
6.38442e-56	0.29511	0.995	0.968	1.02681e-51	FB	Rps27a
7.46943e-83	0.294323	1	1	1.20131e-78	FB	Rps3a
1.93777e-34	0.294258	0.284	0.06	3.11652e-30	FB	Gulp1
4.00747e-32	0.293916	0.381	0.166	6.44521e-28	FB	Zbed3
6.77451e-05	0.293804	0.115	0.066	1	FB	AABR07044404.1
5.2838e-26	0.292151	0.181	0.016	8.49793e-22	FB	Col11a1
1.72094e-32	0.291984	0.847	0.704	2.76779e-28	FB	Rbbp7
5.8889e-43	0.291433	0.89	0.515	9.47111e-39	FB	Marcks
5.9926e-41	0.290935	0.283	0.034	9.63789e-37	FB	Plscr4
3.84564e-41	0.28855	0.96	0.9	6.18494e-37	FB	Arf4
3.12205e-71	0.288228	0.997	0.989	5.0212e-67	FB	Uba52
4.05028e-29	0.286787	0.479	0.254	6.51406e-25	FB	Anxa6
8.11768e-39	0.286643	0.841	0.718	1.30557e-34	FB	Cfdp1
2.18653e-54	0.286609	0.998	0.977	3.5166e-50	FB	Rps17
4.49789e-60	0.286182	0.999	0.99	7.23395e-56	FB	Rpl31
3.95072e-26	0.285184	0.542	0.377	6.35394e-22	FB	Nop14
1.51402e-35	0.282839	0.343	0.111	2.435e-31	FB	Ankrd24
1.70004e-34	0.282494	0.224	0.016	2.73417e-30	FB	Itga8
2.57694e-23	0.282082	0.546	0.393	4.1445e-19	FB	Dyrk2
3.33115e-43	0.281827	0.993	0.948	5.35749e-39	FB	Rps13
5.17232e-66	0.281825	0.999	0.998	8.31864e-62	FB	Rpl37a
3.34956e-39	0.28144	0.276	0.035	5.38709e-35	FB	Flnc
3.91514e-32	0.28035	0.34	0.122	6.29671e-28	FB	Ddah2
2.17668e-31	0.280263	0.197	0.008	3.50076e-27	FB	Kcnj8
8.15168e-39	0.279716	0.231	0.006	1.31103e-34	FB	Bmper
7.37093e-22	0.279518	0.71	0.605	1.18547e-17	FB	Smc6
3.93221e-25	0.279251	0.734	0.594	6.32418e-21	FB	AABR07071891.2
5.74821e-61	0.278059	0.999	0.992	9.24485e-57	FB	Rps3
6.58242e-26	0.278006	0.94	0.87	1.05865e-21	FB	Eef1a1
4.47391e-25	0.277231	0.412	0.238	7.19538e-21	FB	Arl13b
1.39901e-29	0.27603	0.91	0.812	2.25002e-25	FB	AC128960.1
1.06995e-27	0.275784	0.991	0.96	1.72079e-23	FB	Cox6c
4.28761e-38	0.275404	0.232	0.01	6.89577e-34	FB	Gria3
2.19676e-21	0.275325	0.372	0.211	3.53305e-17	FB	Smad7
3.11396e-46	0.27508	0.995	0.969	5.00819e-42	FB	Rpl26
2.89434e-29	0.274742	0.371	0.158	4.65497e-25	FB	Dixdc1
7.64753e-24	0.27472	0.498	0.325	1.22995e-19	FB	F2r
1.60262e-26	0.273333	0.437	0.24	2.5775e-22	FB	Tmem263
3.13558e-25	0.272969	0.762	0.639	5.04295e-21	FB	Rbms1
7.14758e-29	0.272906	0.197	0.018	1.14955e-24	FB	Sfrp1
1.33532e-62	0.27143	1	0.995	2.14759e-58	FB	Rpl24
1.89697e-37	0.27116	0.262	0.032	3.0509e-33	FB	Axl
2.41238e-65	0.270412	1	1	3.87984e-61	FB	LOC100360449
6.6701e-38	0.268944	0.245	0.018	1.07275e-33	FB	Papss2
5.8553e-31	0.268907	0.728	0.56	9.41708e-27	FB	Pabpc4
4.05669e-37	0.267589	0.291	0.055	6.52437e-33	FB	Copz2
2.22898e-31	0.267008	0.946	0.878	3.58487e-27	FB	Eif2s3
1.79856e-29	0.266386	0.864	0.752	2.89262e-25	FB	Glo1
2.42549e-27	0.266108	0.573	0.401	3.90091e-23	FB	AABR07033564.1
2.44221e-28	0.265892	0.783	0.673	3.92781e-24	FB	Cebpz
1.86326e-19	0.26572	0.517	0.337	2.99668e-15	FB	Cav1
6.55932e-34	0.265598	0.908	0.815	1.05494e-29	FB	Nono
1.9247e-34	0.264786	0.992	0.96	3.0955e-30	FB	LOC100362027
8.39778e-22	0.264411	0.42	0.262	1.35061e-17	FB	Pus3
9.31639e-65	0.264236	1	0.997	1.49836e-60	FB	Rps15a
1.71468e-21	0.263487	0.536	0.401	2.75772e-17	FB	Stat3
3.34976e-19	0.262975	0.471	0.329	5.38742e-15	FB	Snx18
1.89456e-16	0.262689	0.469	0.354	3.04702e-12	FB	Peli1
4.18689e-29	0.261825	0.356	0.156	6.73377e-25	FB	Ehbp1
5.09593e-43	0.261584	0.995	0.974	8.19579e-39	FB	Rps28
4.14667e-20	0.261415	0.624	0.506	6.66909e-16	FB	Mphosph10
2.10442e-23	0.261314	0.477	0.314	3.38454e-19	FB	RGD1563365
2.5107e-63	0.260689	1	0.997	4.03795e-59	FB	Rps20
1.51887e-51	0.26059	0.999	0.995	2.4428e-47	FB	Rplp0
1.01095e-19	0.260576	0.669	0.53	1.62591e-15	FB	Nasp
5.65194e-17	0.260163	0.534	0.427	9.09002e-13	FB	Lmo4
3.32968e-23	0.260105	0.551	0.396	5.35512e-19	FB	Adpgk
7.29053e-23	0.25978	0.315	0.148	1.17254e-18	FB	Rcl1
3.30928e-23	0.259396	0.28	0.113	5.32232e-19	FB	Ryk
1.68855e-22	0.258639	0.579	0.449	2.71569e-18	FB	Cdc123
9.29465e-36	0.257131	0.222	0.01	1.49486e-31	FB	C1qtnf5
7.75228e-29	0.256593	0.266	0.071	1.2468e-24	FB	Stard13
3.53709e-49	0.256217	1	0.998	5.68869e-45	FB	Rps27
1.00332e-29	0.255593	0.213	0.024	1.61364e-25	FB	Fam198b
9.20306e-28	0.255405	0.862	0.786	1.48013e-23	FB	Ddx3x
9.03808e-19	0.255374	0.795	0.721	1.45359e-14	FB	Prdx3
3.44811e-38	0.255204	0.991	0.961	5.54559e-34	FB	LOC100360841
1.25177e-20	0.254361	0.421	0.272	2.01322e-16	FB	Kifap3
1.09886e-35	0.254199	0.229	0.014	1.76729e-31	FB	Adamts12
2.2858e-18	0.253499	0.821	0.717	3.67625e-14	FB	Tuba1b
6.13858e-25	0.252991	0.689	0.543	9.87268e-21	FB	Laptm4b
3.55895e-20	0.252592	0.506	0.375	5.72386e-16	FB	Wdr75
0.000285607	0.252063	0.837	0.839	1	FB	Btg2
1.87454e-61	0.251751	0.999	0.994	3.01482e-57	FB	Rps11
8.35241e-32	0.25148	0.227	0.027	1.34332e-27	FB	Lef1
6.78967e-12	0.251252	0.585	0.525	1.09198e-07	FB	Pik3r1
1.32851e-22	0.250974	0.711	0.57	2.13664e-18	FB	Nifk
1.63316e-18	0.250442	0.527	0.395	2.62661e-14	FB	Cpne8
1.3732e-26	0.250037	0.853	0.715	2.20851e-22	FB	C1qbp
3.83367e-202	3.08788	1	0.982	6.1657e-198	Epi	Scgb1a1
8.09009e-169	2.95791	0.997	0.98	1.30113e-164	Epi	Lyz2
4.31018e-52	2.95431	0.98	0.948	6.93206e-48	Epi	Sftpc
1.18009e-261	2.84083	0.986	0.362	1.89795e-257	Epi	Anxa8
1.55889e-173	2.80594	0.963	0.717	2.50717e-169	Epi	Sftpb
1.8246e-111	2.76152	0.931	0.771	2.9345e-107	Epi	Sftpa1
6.22638e-232	2.72218	0.769	0.151	1.00139e-227	Epi	Serpinb1a
3.06259e-252	2.49914	0.969	0.357	4.92556e-248	Epi	F3
4.63079e-191	2.38116	0.98	0.825	7.4477e-187	Epi	Ctsh
6.36777e-151	2.37952	0.749	0.238	1.02413e-146	Epi	Orm1
2.22815e-290	2.29999	0.954	0.262	3.58353e-286	Epi	Cldn18
6.53072e-136	2.15751	0.737	0.238	1.05034e-131	Epi	S100a9
5.0036e-299	2.14533	0.914	0.195	8.0473e-295	Epi	Hopx
0	2.12229	0.949	0.224	0	Epi	Atp1b1
6.95574e-227	2.10394	0.946	0.357	1.11869e-222	Epi	Cxcl3
0	2.10128	0.903	0.146	0	Epi	Gpx2
3.47943e-115	1.92077	0.523	0.12	5.59596e-111	Epi	Fgfbp1
0	1.90131	0.934	0.114	0	Epi	Krt8
9.83696e-208	1.88962	0.854	0.26	1.58208e-203	Epi	Sftpd
4.92656e-215	1.86287	0.863	0.264	7.92339e-211	Epi	Lamp3
1.31908e-71	1.74414	0.663	0.308	2.12148e-67	Epi	Slc34a2
0	1.7315	0.891	0.126	0	Epi	Perp
0	1.58813	0.871	0.113	0	Epi	Krt7
3.15441e-234	1.56819	0.854	0.22	5.07324e-230	Epi	Cpm
0	1.55188	0.923	0.112	0	Epi	Epcam
8.96756e-189	1.54005	0.943	0.457	1.44225e-184	Epi	Cd59
3.57533e-235	1.51929	0.937	0.317	5.75021e-231	Epi	Avpi1
5.55955e-251	1.51639	0.834	0.17	8.94143e-247	Epi	Scd
0	1.51243	0.854	0.074	0	Epi	Dsp
0	1.49092	0.854	0.105	0	Epi	Fxyd3
0	1.46031	0.82	0.064	0	Epi	Krt18
4.95488e-209	1.43083	0.937	0.344	7.96893e-205	Epi	Sdc1
2.90187e-138	1.41928	0.977	0.825	4.66708e-134	Epi	Anxa1
2.01509e-121	1.39014	0.929	0.498	3.24087e-117	Epi	Errfi1
0	1.38375	0.794	0.105	0	Epi	Plet1
5.20098e-175	1.37158	0.711	0.151	8.36473e-171	Epi	MGC105649
2.44192e-149	1.36543	0.969	0.855	3.92734e-145	Epi	Npc2
7.58795e-27	1.3577	0.334	0.137	1.22037e-22	Epi	Chia
2.65542e-173	1.35168	0.949	0.44	4.2707e-169	Epi	Cd44
0	1.3467	0.823	0.069	0	Epi	Clca2
0	1.33858	0.929	0.124	0	Epi	Spint2
0	1.3166	0.854	0.094	0	Epi	Mal2
0	1.30124	0.771	0.091	0	Epi	Tc2n
0	1.2985	0.854	0.096	0	Epi	Prom1
1.21623e-243	1.29044	0.866	0.196	1.95606e-239	Epi	Rgcc
1.56277e-191	1.28214	0.897	0.321	2.51341e-187	Epi	Ugt1a7c
5.50623e-232	1.26398	0.763	0.139	8.85568e-228	Epi	Tgfbi
0	1.25113	0.789	0.088	0	Epi	Aqp3
1.09398e-148	1.2501	0.983	0.709	1.75944e-144	Epi	Cd9
8.48646e-286	1.236	0.871	0.171	1.36488e-281	Epi	Alcam
0	1.23489	0.826	0.106	0	Epi	Tinagl1
0	1.23331	0.783	0.073	0	Epi	Napsa
0	1.20813	0.677	0.064	0	Epi	Fam25a
1.66977e-107	1.18533	0.6	0.165	2.68548e-103	Epi	Il33
7.30169e-85	1.17369	0.414	0.096	1.17433e-80	Epi	Defb4
5.63239e-135	1.14972	0.929	0.501	9.05857e-131	Epi	Lgals3
8.48657e-227	1.13426	0.66	0.1	1.3649e-222	Epi	Fetub
4.9893e-213	1.11633	0.82	0.201	8.02429e-209	Epi	Ptprf
7.16256e-223	1.10955	0.874	0.227	1.15195e-218	Epi	S100a16
4.39335e-293	1.09823	0.54	0.041	7.06583e-289	Epi	Gjb2
1.42112e-182	1.09381	0.614	0.111	2.28558e-178	Epi	Slc7a11
0	1.09216	0.803	0.059	0	Epi	Cdh1
2.54228e-109	1.07375	0.869	0.478	4.08875e-105	Epi	Sqle
1.41717e-97	1.07021	0.997	0.961	2.27924e-93	Epi	Fabp5
9.79775e-67	1.05047	0.82	0.444	1.57577e-62	Epi	Txnip
1.29225e-108	1.04392	0.869	0.495	2.07832e-104	Epi	Fdps
1.26442e-94	1.03032	0.966	0.933	2.03357e-90	Epi	Dbi
4.94042e-231	1.02551	0.626	0.084	7.94568e-227	Epi	Chi3l1
1.30491e-248	1.01334	0.58	0.064	2.09868e-244	Epi	Itga6
1.64957e-109	1.00649	0.934	0.625	2.653e-105	Epi	Nucb2
0	1.00502	0.723	0.044	0	Epi	Tacstd2
6.24178e-88	1.00484	0.811	0.345	1.00387e-83	Epi	Ptges
2.30477e-96	1.00293	0.729	0.313	3.70677e-92	Epi	Fasn
2.26023e-75	0.994667	0.851	0.592	3.63513e-71	Epi	Idi1
2.91906e-281	0.987764	0.586	0.054	4.69472e-277	Epi	Pmaip1
0	0.987199	0.729	0.084	0	Epi	Ppl
0	0.983107	0.831	0.111	0	Epi	F11r
1.48765e-76	0.982289	0.983	0.931	2.39259e-72	Epi	LOC691807
0	0.972231	0.757	0.044	0	Epi	Nkx2-1
1.15149e-105	0.96719	0.903	0.605	1.85194e-101	Epi	Cyb5a
7.99917e-119	0.964125	0.857	0.381	1.28651e-114	Epi	Mfge8
2.95874e-40	0.961604	0.76	0.542	4.75854e-36	Epi	LOC108348061
3.75968e-238	0.935077	0.666	0.097	6.0467e-234	Epi	Socs2
9.18754e-107	0.931293	0.4	0.068	1.47763e-102	Epi	Ly6i
1.63278e-175	0.93027	0.814	0.243	2.626e-171	Epi	Mbip
2.07315e-117	0.925575	0.726	0.228	3.33425e-113	Epi	Gclc
2.73537e-90	0.920825	0.954	0.725	4.3993e-86	Epi	S100a11
0	0.91761	0.737	0.04	0	Epi	Rab25
9.08594e-57	0.905267	1	0.999	1.46129e-52	Epi	Fth1
5.49887e-193	0.897276	0.726	0.149	8.84384e-189	Epi	Sema3c
2.60523e-72	0.888672	0.349	0.074	4.18999e-68	Epi	S100a8
2.28798e-282	0.861534	0.646	0.068	3.67976e-278	Epi	Rnf144b
0	0.858267	0.58	0.027	0	Epi	Adssl1
5.99418e-283	0.844687	0.669	0.077	9.64044e-279	Epi	Jup
6.3687e-128	0.844087	0.794	0.291	1.02428e-123	Epi	Glrx
1.63878e-127	0.842807	0.98	0.875	2.63565e-123	Epi	Dstn
8.23606e-87	0.84198	0.837	0.536	1.3246e-82	Epi	Atp1a1
2.52549e-93	0.841695	0.794	0.36	4.06174e-89	Epi	Id1
1.55787e-19	0.841045	0.366	0.176	2.50552e-15	Epi	Slpi
0	0.835591	0.66	0.037	0	Epi	Cmbl
6.67541e-249	0.832577	0.791	0.136	1.07361e-244	Epi	Tpd52
1.73771e-219	0.82964	0.757	0.135	2.79476e-215	Epi	Crip1
2.25968e-248	0.829497	0.409	0.026	3.63425e-244	Epi	Il24
8.13768e-101	0.82055	0.971	0.827	1.30878e-96	Epi	Mgst2
9.8611e-89	0.816527	0.997	0.945	1.58596e-84	Epi	S100a6
2.48497e-144	0.815665	0.629	0.145	3.99657e-140	Epi	Dram1
3.50879e-81	0.811221	0.76	0.354	5.64319e-77	Epi	Dusp6
3.32604e-70	0.808529	0.554	0.178	5.34927e-66	Epi	Sgk1
4.34528e-106	0.804439	0.66	0.207	6.98851e-102	Epi	Ccnd1
8.534e-117	0.803301	0.286	0.031	1.37252e-112	Epi	Dlk1
4.55148e-277	0.801718	0.411	0.022	7.32014e-273	Epi	Pla2g1b
0	0.797602	0.626	0.029	0	Epi	Map7
1.25473e-302	0.792834	0.683	0.071	2.01798e-298	Epi	RGD1565166
2.02671e-54	0.790505	0.709	0.401	3.25957e-50	Epi	Nqo1
7.81232e-95	0.781964	0.8	0.362	1.25646e-90	Epi	Actn1
2.89569e-71	0.777563	0.954	0.857	4.65713e-67	Epi	Itm2b
4.81737e-281	0.777119	0.471	0.031	7.74777e-277	Epi	Tp63
5.05605e-237	0.776914	0.677	0.097	8.13165e-233	Epi	Tex9
1.45036e-28	0.776106	0.829	0.638	2.33262e-24	Epi	Slc2a1
5.86715e-117	0.767848	0.583	0.135	9.43614e-113	Epi	Acp5
1.57585e-104	0.766074	0.591	0.158	2.53444e-100	Epi	Jag1
2.09226e-80	0.760224	0.826	0.427	3.36498e-76	Epi	Slc16a3
1.27688e-121	0.758535	0.674	0.186	2.05361e-117	Epi	Mboat2
9.69398e-285	0.751051	0.651	0.068	1.55908e-280	Epi	Inhbb
2.151e-126	0.73832	0.746	0.226	3.45945e-122	Epi	Efhd2
4.03646e-89	0.737838	0.771	0.38	6.49184e-85	Epi	Dynlt3
2.13e-84	0.729801	0.777	0.347	3.42568e-80	Epi	Msmo1
0	0.722756	0.554	0.029	0	Epi	Elf3
5.39141e-93	0.720723	0.757	0.3	8.671e-89	Epi	Ggct
0	0.718966	0.523	0.019	0	Epi	Tmem213
0	0.716961	0.651	0.034	0	Epi	Lamb3
7.21587e-80	0.709725	0.786	0.358	1.16053e-75	Epi	Cd24
1.32754e-222	0.704109	0.666	0.098	2.13508e-218	Epi	Ddah1
1.41287e-71	0.695114	0.751	0.369	2.27232e-67	Epi	Net1
2.3074e-97	0.693381	0.786	0.344	3.71099e-93	Epi	Anxa4
1.17273e-53	0.693015	0.94	0.789	1.88611e-49	Epi	Slc38a2
0	0.692137	0.643	0.043	0	Epi	Bmp4
4.85341e-58	0.690208	0.994	0.993	7.80574e-54	Epi	AY172581.9
9.42608e-117	0.67994	0.723	0.23	1.516e-112	Epi	Capg
0	0.672595	0.551	0.023	0	Epi	Rab11fip1
1.83793e-142	0.664067	0.743	0.196	2.95594e-138	Epi	Sc5d
3.65985e-95	0.662691	0.677	0.222	5.88614e-91	Epi	Klf5
0	0.661856	0.603	0.047	0	Epi	Rab27a
0	0.66141	0.603	0.043	0	Epi	Scnn1a
1.39778e-106	0.660906	0.274	0.031	2.24804e-102	Epi	S100g
4.37032e-51	0.66063	0.783	0.484	7.02879e-47	Epi	Serpinb6a
1.06536e-284	0.652616	0.46	0.028	1.71342e-280	Epi	Pon3
0	0.651605	0.457	0.023	0	Epi	Mal
3.1484e-108	0.648922	0.6	0.153	5.06358e-104	Epi	Comt
0	0.646942	0.526	0.023	0	Epi	Erbb3
6.42997e-186	0.641586	0.617	0.102	1.03413e-181	Epi	Stx3
4.91154e-80	0.637867	0.629	0.23	7.89924e-76	Epi	Slc12a2
2.81219e-18	0.635383	0.297	0.133	4.52284e-14	Epi	LOC100910270
0	0.632204	0.474	0.022	0	Epi	Atp6v0a4
0	0.631545	0.569	0.028	0	Epi	Ace2
5.03933e-73	0.629516	0.451	0.122	8.10475e-69	Epi	Atf3
1.21937e-72	0.629166	0.769	0.349	1.96111e-68	Epi	Sik1
3.17072e-304	0.62659	0.577	0.045	5.09947e-300	Epi	Ass1
2.36779e-29	0.621576	0.703	0.438	3.80811e-25	Epi	Nampt
1.92685e-238	0.620376	0.451	0.035	3.09895e-234	Epi	Bcar3
1.9288e-21	0.618795	0.58	0.345	3.1021e-17	Epi	Ankrd37
9.09832e-264	0.618387	0.654	0.075	1.46328e-259	Epi	Ezr
1.43381e-20	0.617749	0.714	0.505	2.30599e-16	Epi	Hmgb2
8.01576e-306	0.610821	0.634	0.056	1.28917e-301	Epi	Fzd6
3.64241e-206	0.609348	0.566	0.07	5.85808e-202	Epi	RGD1561149
1.15989e-67	0.608073	1	0.997	1.86546e-63	Epi	Scd2
4.67243e-71	0.606551	0.209	0.027	7.51467e-67	Epi	Krt17
6.21653e-227	0.604742	0.577	0.067	9.99804e-223	Epi	Wfdc2
7.43872e-62	0.603998	0.609	0.239	1.19637e-57	Epi	Tmbim1
0	0.602514	0.406	0.016	0	Epi	Rnf128
8.11223e-76	0.600089	0.534	0.16	1.30469e-71	Epi	Ctsz
1.55992e-53	0.598852	0.631	0.27	2.50882e-49	Epi	Insig1
0	0.595475	0.494	0.025	0	Epi	Ckmt1
1.07808e-69	0.592778	0.877	0.543	1.73388e-65	Epi	Plp2
2.10394e-256	0.592588	0.314	0.011	3.38376e-252	Epi	Fxyd4
0	0.590912	0.517	0.025	0	Epi	Rac2
5.40593e-46	0.590748	0.909	0.806	8.69436e-42	Epi	Tkt
0	0.588816	0.537	0.013	0	Epi	Ehf
8.12815e-62	0.588209	0.717	0.353	1.30725e-57	Epi	Cyp51
3.07018e-292	0.587792	0.514	0.035	4.93778e-288	Epi	Emp2
2.03607e-39	0.586693	0.634	0.322	3.27461e-35	Epi	Klf4
1.05498e-217	0.578021	0.297	0.013	1.69673e-213	Epi	Krt15
5.13045e-92	0.575002	0.237	0.026	8.2513e-88	Epi	Defb3
1.01772e-158	0.574199	0.577	0.096	1.6368e-154	Epi	Plscr1
5.7139e-130	0.573061	0.597	0.135	9.18966e-126	Epi	Ptpn13
0	0.566537	0.589	0.026	0	Epi	Bcam
0	0.564657	0.56	0.024	0	Epi	Etl4
3.68694e-79	0.561213	0.663	0.246	5.9297e-75	Epi	Erg28
3.1044e-52	0.557827	0.76	0.463	4.99281e-48	Epi	Hacd3
1.13556e-62	0.554213	0.191	0.025	1.82632e-58	Epi	Mmp13
2.75039e-270	0.550362	0.434	0.026	4.42345e-266	Epi	LOC100912195
1.51925e-281	0.548943	0.343	0.012	2.44342e-277	Epi	Muc5b
4.67665e-231	0.54463	0.497	0.046	7.52145e-227	Epi	Mgst3
1.0825e-182	0.543472	0.537	0.071	1.74098e-178	Epi	Flnb
0	0.540878	0.52	0.022	0	Epi	Irx1
8.95821e-25	0.538903	0.74	0.502	1.44075e-20	Epi	Egln3
1.24742e-56	0.533452	0.389	0.104	2.00623e-52	Epi	Cxcl2
0	0.532842	0.471	0.016	0	Epi	Adam28
1.50557e-42	0.532721	0.597	0.307	2.42141e-38	Epi	Odc1
4.45822e-91	0.532433	0.609	0.172	7.17016e-87	Epi	Cited2
6.28834e-63	0.531453	0.654	0.286	1.01135e-58	Epi	Fads1
6.17664e-150	0.528176	0.597	0.112	9.93389e-146	Epi	Sulf2
1.40805e-31	0.526369	0.643	0.366	2.26456e-27	Epi	C3
1.94919e-147	0.52624	0.411	0.052	3.13489e-143	Epi	Sult1a1
1.13754e-98	0.525551	0.217	0.02	1.8295e-94	Epi	Kng1
0	0.524051	0.56	0.019	0	Epi	Kcnk1
1.38005e-206	0.521769	0.563	0.068	2.21953e-202	Epi	Crip2
0	0.51935	0.511	0.024	0	Epi	Lmo7
0	0.518426	0.563	0.023	0	Epi	Esrp1
1.35249e-193	0.51828	0.503	0.059	2.1752e-189	Epi	Nectin1
3.26737e-250	0.516789	0.549	0.052	5.25491e-246	Epi	Cmtm8
0	0.516669	0.551	0.032	0	Epi	Adgrf5
0	0.516201	0.546	0.033	0	Epi	Dhrs3
1.49531e-280	0.515222	0.349	0.012	2.4049e-276	Epi	Cldn4
0	0.515166	0.489	0.017	0	Epi	Macc1
1.01219e-81	0.514788	0.546	0.152	1.6279e-77	Epi	Ppp1r3b
8.94739e-214	0.50978	0.52	0.057	1.43901e-209	Epi	Tmem243
3.54507e-180	0.50978	0.503	0.063	5.70153e-176	Epi	Cd200
4.15618e-45	0.509138	0.763	0.452	6.68438e-41	Epi	Max
0	0.505406	0.509	0.022	0	Epi	Atp6v1c2
1.9411e-264	0.504736	0.526	0.044	3.12187e-260	Epi	Zfhx4
4.45322e-195	0.503397	0.454	0.045	7.16211e-191	Epi	Efna1
0	0.500712	0.529	0.022	0	Epi	Foxa2
6.08828e-56	0.500302	0.689	0.31	9.79177e-52	Epi	Lrrfip1
0	0.49986	0.446	0.02	0	Epi	Itgb6
2.78477e-06	0.49605	0.9	0.862	0.0447875	Epi	Ndrg1
0	0.493442	0.483	0.025	0	Epi	Ppp1r14c
6.91454e-48	0.491215	0.769	0.484	1.11207e-43	Epi	Reep3
1.07015e-15	0.490018	0.866	0.783	1.72113e-11	Epi	Zfand5
1.84792e-102	0.486881	0.534	0.128	2.97201e-98	Epi	Nceh1
0	0.486057	0.489	0.017	0	Epi	Cldn7
3.83709e-51	0.48381	0.657	0.313	6.17119e-47	Epi	B3galnt1
4.2424e-96	0.482634	0.469	0.096	6.82305e-92	Epi	Tspan8
1.34774e-82	0.482159	0.626	0.198	2.16757e-78	Epi	Hmgcr
0	0.480879	0.397	0.015	0	Epi	Gjb6
4.37102e-302	0.480114	0.474	0.027	7.02991e-298	Epi	Lamc2
2.86695e-178	0.477933	0.38	0.034	4.61092e-174	Epi	Srd5a1
6.32191e-197	0.477925	0.529	0.063	1.01675e-192	Epi	Sema4a
2.76816e-44	0.477074	0.906	0.684	4.45203e-40	Epi	Ppp1cb
3.90365e-81	0.476814	0.371	0.074	6.27825e-77	Epi	Vwa1
8.51008e-42	0.472612	0.423	0.159	1.36868e-37	Epi	Cav2
3.15189e-163	0.472601	0.231	0.011	5.06918e-159	Epi	Serpinb5
4.58767e-69	0.471022	0.569	0.181	7.37835e-65	Epi	Epas1
1.29829e-171	0.469374	0.306	0.021	2.08804e-167	Epi	Slc6a14
2.61057e-56	0.465531	0.709	0.344	4.19859e-52	Epi	Mien1
0	0.463377	0.503	0.019	0	Epi	Ocln
2.37505e-59	0.461284	0.397	0.107	3.8198e-55	Epi	Slc39a8
2.4268e-98	0.461062	0.563	0.14	3.90303e-94	Epi	Pdlim2
2.79966e-242	0.460351	0.451	0.033	4.50269e-238	Epi	Muc1
3.62264e-32	0.459791	0.6	0.313	5.82629e-28	Epi	Cdkn1a
3.03231e-268	0.451656	0.42	0.023	4.87687e-264	Epi	Gprc5a
4.12379e-106	0.450657	0.583	0.138	6.63229e-102	Epi	Mettl7a
6.79533e-96	0.449591	0.566	0.143	1.09289e-91	Epi	Pawr
5.83102e-17	0.447581	0.106	0.026	9.37803e-13	Epi	Olfm4
6.27084e-77	0.446552	0.546	0.155	1.00854e-72	Epi	Ldlr
6.53868e-97	0.445766	0.263	0.031	1.05162e-92	Epi	Depp1
1.87015e-179	0.44452	0.477	0.056	3.00777e-175	Epi	Baiap2l1
1.25195e-117	0.443326	0.46	0.077	2.01351e-113	Epi	Anxa3
1.02738e-139	0.443274	0.4	0.051	1.65233e-135	Epi	Fam110c
1.31862e-34	0.443213	0.711	0.431	2.12073e-30	Epi	Jmjd1c
7.3425e-44	0.44266	0.626	0.28	1.18089e-39	Epi	Sowahc
0	0.441373	0.434	0.013	0	Epi	LOC102551356
0	0.435915	0.463	0.019	0	Epi	Tgfa
0	0.434848	0.489	0.017	0	Epi	Tmem30b
2.19683e-94	0.432768	0.489	0.11	3.53316e-90	Epi	Ptprz1
1.149e-48	0.430211	0.709	0.335	1.84793e-44	Epi	Iqgap1
1.89673e-80	0.429243	0.637	0.204	3.0505e-76	Epi	Got1
1.91238e-39	0.429016	0.58	0.267	3.07568e-35	Epi	Selenoi
3.34662e-24	0.428835	0.749	0.541	5.38237e-20	Epi	Wasl
7.58808e-35	0.42633	0.729	0.447	1.22039e-30	Epi	Akap13
1.24748e-136	0.425214	0.391	0.049	2.00632e-132	Epi	Nt5e
9.22654e-144	0.424415	0.566	0.098	1.4839e-139	Epi	Car5b
5.29866e-58	0.423611	0.591	0.222	8.52184e-54	Epi	Hmgcs1
0	0.422293	0.414	0.016	0	Epi	Galnt5
1.02064e-153	0.420381	0.54	0.085	1.6415e-149	Epi	Sqor
0	0.420052	0.431	0.015	0	Epi	Tmprss4
2.0788e-35	0.419675	0.683	0.392	3.34333e-31	Epi	Psat1
7.95606e-181	0.417507	0.357	0.028	1.27957e-176	Epi	Ereg
0	0.415753	0.409	0.014	0	Epi	Irf6
3.18624e-48	0.415352	0.689	0.327	5.12443e-44	Epi	Cox17
0	0.415241	0.463	0.019	0	Epi	Spint1
6.62311e-110	0.414932	0.469	0.089	1.06519e-105	Epi	Lrrk2
1.23991e-16	0.413888	1	1	1.99415e-12	Epi	AY172581.24
5.61528e-124	0.412731	0.503	0.092	9.03105e-120	Epi	Me1
1.61188e-102	0.411648	0.326	0.046	2.59239e-98	Epi	Smox
3.60963e-172	0.40985	0.291	0.018	5.80537e-168	Epi	Aif1l
8.14049e-166	0.409406	0.291	0.02	1.30923e-161	Epi	Tmcc3
2.3682e-38	0.408656	0.683	0.346	3.80877e-34	Epi	Tjp1
2.11953e-27	0.408547	0.917	0.816	3.40884e-23	Epi	Slc25a5
1.25204e-121	0.406374	0.483	0.084	2.01366e-117	Epi	Dock9
1.60105e-32	0.403438	0.814	0.56	2.57497e-28	Epi	LOC691143
6.63194e-27	0.402605	0.537	0.265	1.06662e-22	Epi	Txnrd1
1.13682e-299	0.401649	0.374	0.013	1.82836e-295	Epi	AABR07007032.1
1.0475e-49	0.399811	0.683	0.323	1.68469e-45	Epi	Col4a3bp
4.66863e-86	0.39961	1	1	7.50856e-82	Epi	Mt-co3
3.72476e-43	0.396435	0.631	0.322	5.99054e-39	Epi	Acly
0	0.395249	0.426	0.014	0	Epi	LOC498222
1.03518e-131	0.394266	0.383	0.049	1.66488e-127	Epi	Isg20
1.4594e-226	0.393753	0.34	0.017	2.34716e-222	Epi	Snhg11
0	0.393607	0.449	0.011	0	Epi	Krtcap3
5.65819e-156	0.392941	0.474	0.065	9.10007e-152	Epi	Pde7a
2.02328e-44	0.390344	0.68	0.356	3.25404e-40	Epi	Acsl3
2.3909e-69	0.390061	0.534	0.162	3.84528e-65	Epi	Ermp1
3.77244e-53	0.389559	0.183	0.027	6.06721e-49	Epi	Il18
1.24129e-49	0.388955	0.591	0.242	1.99637e-45	Epi	Pon2
5.45328e-192	0.388773	0.314	0.018	8.77052e-188	Epi	Cldn1
1.14168e-23	0.38862	0.857	0.75	1.83616e-19	Epi	Wnk1
3.24438e-34	0.387171	0.837	0.585	5.21793e-30	Epi	Ctnna1
5.97606e-110	0.385615	0.457	0.084	9.6113e-106	Epi	Ppm1l
7.90162e-30	0.384818	0.76	0.536	1.27082e-25	Epi	Blmh
1.80382e-19	0.383801	0.377	0.186	2.90108e-15	Epi	LOC100359539
6.46821e-89	0.380085	0.397	0.076	1.04028e-84	Epi	Mtss1
2.70111e-83	0.379629	0.52	0.133	4.3442e-79	Epi	LOC108348048
8.24517e-101	0.378654	0.411	0.073	1.32607e-96	Epi	Abcc5
3.4234e-244	0.375765	0.374	0.02	5.50585e-240	Epi	Tspan1
3.54524e-252	0.375758	0.357	0.016	5.7018e-248	Epi	Tbc1d8
1.90237e-62	0.375621	0.477	0.143	3.05958e-58	Epi	Morc4
0	0.374582	0.463	0.016	0	Epi	Stard10
0	0.374137	0.449	0.012	0	Epi	Crb3
5.68937e-114	0.374061	0.5	0.097	9.15021e-110	Epi	Gipc2
1.00535e-293	0.373723	0.36	0.012	1.61691e-289	Epi	Cldn3
1.37389e-15	0.37242	0.966	0.965	2.20963e-11	Epi	Mt-nd5
2.05252e-36	0.372098	0.689	0.38	3.30106e-32	Epi	Uap1
1.18389e-229	0.371395	0.363	0.02	1.90405e-225	Epi	Cd177
3.62463e-245	0.371068	0.406	0.025	5.82949e-241	Epi	Ttc9
8.17622e-304	0.370044	0.363	0.012	1.31498e-299	Epi	Rassf7
6.69666e-41	0.36737	0.471	0.182	1.07702e-36	Epi	Cndp2
6.52578e-193	0.366121	0.331	0.021	1.04954e-188	Epi	Areg
3.07358e-23	0.365161	0.849	0.751	4.94323e-19	Epi	Tspo
8.66407e-24	0.364839	0.829	0.63	1.39344e-19	Epi	Serp1
4.27932e-218	0.364617	0.274	0.01	6.88243e-214	Epi	Aqp5
3.00792e-135	0.364485	0.411	0.054	4.83764e-131	Epi	Agpat3
7.10503e-40	0.364366	0.714	0.417	1.1427e-35	Epi	Mpc1
5.92028e-25	0.364037	0.686	0.452	9.52159e-21	Epi	Glul
7.95978e-70	0.363875	0.443	0.114	1.28017e-65	Epi	Malt1
1.14992e-23	0.363188	0.654	0.388	1.84942e-19	Epi	Pygl
8.3541e-211	0.363007	0.434	0.037	1.34359e-206	Epi	Sh3yl1
2.41277e-34	0.362415	0.723	0.435	3.88045e-30	Epi	Ostf1
1.5512e-30	0.362376	0.629	0.337	2.49479e-26	Epi	Ier5
3.03563e-31	0.36126	0.763	0.491	4.88221e-27	Epi	Tuba1c
2.17696e-25	0.361174	0.691	0.433	3.50121e-21	Epi	Eif6
0	0.360307	0.414	0.008	0	Epi	Elf5
9.67168e-28	0.359427	0.709	0.483	1.5555e-23	Epi	Btg3
4.99991e-47	0.358758	0.586	0.24	8.04136e-43	Epi	Tspan12
8.99866e-51	0.358583	0.574	0.215	1.44726e-46	Epi	Hes1
4.02064e-24	0.358168	0.883	0.785	6.4664e-20	Epi	Eif3f
2.13138e-23	0.355674	0.451	0.225	3.4279e-19	Epi	Creld2
2.94616e-149	0.355218	0.403	0.047	4.73831e-145	Epi	Tspan2
1.23617e-25	0.353976	0.826	0.668	1.98813e-21	Epi	Myl12b
1.90777e-234	0.352723	0.343	0.017	3.06827e-230	Epi	Ccdc141
5.94464e-22	0.352066	0.811	0.652	9.56076e-18	Epi	Golph3
6.35845e-86	0.351464	0.486	0.116	1.02263e-81	Epi	Fdft1
1.11588e-114	0.348416	0.383	0.055	1.79467e-110	Epi	Atp11b
8.29914e-142	0.348302	0.511	0.078	1.33475e-137	Epi	Podxl
1.9001e-74	0.347981	0.534	0.153	3.05594e-70	Epi	Pmvk
9.56679e-122	0.346149	0.471	0.08	1.53863e-117	Epi	Strbp
4.40913e-36	0.345811	0.531	0.247	7.0912e-32	Epi	Uchl3.1
2.74464e-21	0.345295	0.806	0.666	4.41421e-17	Epi	Msn
1.16801e-26	0.343933	0.749	0.513	1.87852e-22	Epi	Sod1
9.09182e-20	0.343571	0.803	0.595	1.46224e-15	Epi	Arhgap5
1.16525e-26	0.343407	0.623	0.371	1.87407e-22	Epi	Cat
0	0.343264	0.36	0.005	0	Epi	Eps8l2
1.90899e-211	0.342461	0.32	0.017	3.07023e-207	Epi	Ly6l
0	0.342352	0.383	0.013	0	Epi	Dpp4
3.11483e-186	0.342161	0.431	0.041	5.00958e-182	Epi	Sft2d2
0	0.341879	0.434	0.016	0	Epi	Esrp2
3.67014e-63	0.34169	1	1	5.90268e-59	Epi	Mt-nd2
0.00122058	0.34071	0.851	0.825	1	Epi	Ahnak
0	0.338489	0.371	0.011	0	Epi	Pak6
2.57942e-29	0.337329	0.58	0.318	4.14848e-25	Epi	Idh1
1.61343e-24	0.337072	0.726	0.487	2.59487e-20	Epi	Ivns1abp
2.56561e-26	0.336933	0.514	0.256	4.12627e-22	Epi	N4bp1
1.92787e-137	0.336401	0.403	0.051	3.10059e-133	Epi	Bcl2l1
2.18098e-63	0.336215	0.534	0.17	3.50767e-59	Epi	LOC103689968
3.09251e-123	0.335749	0.437	0.068	4.97369e-119	Epi	Lurap1l
3.73164e-35	0.334811	0.634	0.321	6.0016e-31	Epi	Actn4
0	0.334655	0.411	0.016	0	Epi	Sh2d4a
1.12488e-21	0.332605	0.637	0.385	1.80915e-17	Epi	Prnp
2.71753e-30	0.332287	0.966	0.97	4.3706e-26	Epi	Nap1l1
3.07637e-44	0.331752	0.451	0.163	4.94773e-40	Epi	Tfrc
1.3435e-58	0.331422	0.491	0.151	2.16075e-54	Epi	Anpep
2.55564e-299	0.331323	0.397	0.016	4.11023e-295	Epi	Pkib
1.44532e-12	0.33121	0.846	0.718	2.32451e-08	Epi	Nfkbia
1.70168e-127	0.330204	0.38	0.05	2.73682e-123	Epi	Plek2
7.93349e-127	0.33007	0.383	0.05	1.27594e-122	Epi	Epha2
1.74352e-09	0.329899	0.546	0.379	2.80411e-05	Epi	Hist1h2bcl1
2.22115e-21	0.329775	0.783	0.62	3.57227e-17	Epi	Etfa
2.15496e-189	0.327939	0.231	0.008	3.46582e-185	Epi	Dapl1
1.47031e-87	0.325284	0.446	0.096	2.3647e-83	Epi	Abhd17c
1.51381e-22	0.324592	0.686	0.461	2.43467e-18	Epi	Cers2
4.15626e-195	0.323815	0.403	0.034	6.68451e-191	Epi	Alpl
7.83187e-72	0.323604	0.291	0.05	1.2596e-67	Epi	Tgm1
9.91328e-210	0.320202	0.343	0.02	1.59435e-205	Epi	Nedd4l
1.60676e-299	0.319971	0.406	0.017	2.58416e-295	Epi	Lsr
2.41595e-30	0.319383	0.529	0.256	3.88557e-26	Epi	Furin
8.01217e-247	0.318461	0.297	0.01	1.2886e-242	Epi	Cxcl17
6.10379e-36	0.317328	0.617	0.296	9.81673e-32	Epi	Ralbp1
6.40976e-261	0.31729	0.354	0.015	1.03088e-256	Epi	Adrb2
2.25437e-64	0.317133	0.369	0.085	3.6257e-60	Epi	Abcg1
0	0.316875	0.366	0.01	0	Epi	Lad1
9.57482e-104	0.316857	0.431	0.077	1.53992e-99	Epi	Tuba4a
2.7389e-214	0.316364	0.369	0.023	4.40497e-210	Epi	Dsg2
1.03935e-130	0.315587	0.42	0.059	1.67158e-126	Epi	Fgfr2
8.25417e-57	0.314467	0.451	0.132	1.32752e-52	Epi	Kif23
2.41903e-48	0.313622	0.449	0.145	3.89053e-44	Epi	Prkcd
5.70237e-26	0.313205	0.577	0.313	9.17112e-22	Epi	Camsap2
7.70068e-23	0.312956	0.831	0.656	1.2385e-18	Epi	Cd47
1.027e-28	0.311169	0.571	0.297	1.65173e-24	Epi	Ogfrl1
2.75577e-22	0.311128	0.609	0.37	4.4321e-18	Epi	Sec11c
3.41322e-187	0.310333	0.426	0.04	5.48949e-183	Epi	Rab15
1.53206e-19	0.309795	0.857	0.77	2.46402e-15	Epi	Spcs2
3.07551e-64	0.308975	0.517	0.154	4.94634e-60	Epi	Naxd
1.82458e-20	0.308648	0.54	0.292	2.93447e-16	Epi	Slk
1.48042e-192	0.308485	0.374	0.028	2.38096e-188	Epi	Ttc7a
3.20254e-25	0.308105	0.751	0.512	5.15065e-21	Epi	Arfgef1
6.93714e-22	0.307248	0.614	0.347	1.1157e-17	Epi	Nucb1
5.28514e-300	0.306598	0.337	0.009	8.50008e-296	Epi	Mlc1
3.8131e-15	0.306426	0.786	0.603	6.13261e-11	Epi	Erp44
7.7661e-47	0.305247	0.437	0.143	1.24902e-42	Epi	Sun1
1.80218e-194	0.304872	0.397	0.032	2.89845e-190	Epi	Tspan13
2.16929e-72	0.302986	0.491	0.13	3.48888e-68	Epi	Mtus1
2.27229e-15	0.302174	0.646	0.453	3.65452e-11	Epi	Mapk6
1.00895e-246	0.301952	0.294	0.009	1.62269e-242	Epi	Mab21l4
7.79013e-15	0.301203	0.734	0.525	1.25289e-10	Epi	Ncoa4
5.24435e-87	0.301191	0.457	0.099	8.43449e-83	Epi	Cib1
6.04839e-208	0.301189	0.331	0.019	9.72762e-204	Epi	Nav2
9.22382e-244	0.300335	0.38	0.021	1.48347e-239	Epi	Pls1
3.47388e-86	0.300007	0.469	0.104	5.58705e-82	Epi	Thyn1
7.40402e-10	0.299522	0.517	0.338	1.19079e-05	Epi	Dnajb9
3.66501e-42	0.299401	0.451	0.16	5.89443e-38	Epi	Pkp1
7.94272e-53	0.298975	0.463	0.149	1.27743e-48	Epi	Marveld1
2.31499e-285	0.298754	0.346	0.011	3.72319e-281	Epi	Galnt3
4.85402e-22	0.298261	0.36	0.157	7.80672e-18	Epi	Qpct
2.06364e-305	0.296163	0.386	0.014	3.31895e-301	Epi	Cdcp1
2.27784e-109	0.295877	0.366	0.052	3.66345e-105	Epi	Gclm
8.05201e-48	0.295136	0.549	0.206	1.29501e-43	Epi	Acadm
2.31056e-20	0.294945	0.746	0.542	3.71608e-16	Epi	Taldo1
1.24438e-185	0.294696	0.343	0.024	2.00133e-181	Epi	Car13
1.11363e-264	0.294559	0.334	0.012	1.79104e-260	Epi	Cxadr
3.84235e-52	0.294541	0.486	0.159	6.17965e-48	Epi	Srebf2
1.32193e-29	0.294524	1	1	2.12607e-25	Epi	Mt-nd1
1.39275e-22	0.294313	0.397	0.179	2.23997e-18	Epi	LOC108348108
9.81017e-90	0.294308	0.451	0.095	1.57777e-85	Epi	Dusp7
2.00704e-282	0.293891	0.346	0.012	3.22792e-278	Epi	Tmc4
3.33121e-91	0.293404	0.386	0.07	5.35759e-87	Epi	Rab3d
3.91781e-59	0.29209	0.526	0.168	6.30101e-55	Epi	Mknk2
0	0.292078	0.374	0.01	0	Epi	Trim54
2.27304e-08	0.292068	0.109	0.043	0.000365573	Epi	Gal
1.81783e-298	0.291808	0.363	0.012	2.92362e-294	Epi	Slc22a23
1.60264e-58	0.290767	0.414	0.112	2.57752e-54	Epi	Fbxo6
2.24755e-188	0.29061	0.36	0.027	3.61473e-184	Epi	B3gnt5
9.23113e-184	0.29031	0.309	0.019	1.48464e-179	Epi	Lcp1
3.8868e-45	0.289957	0.406	0.128	6.25114e-41	Epi	Zdhhc13
2.98094e-19	0.289656	0.734	0.539	4.79424e-15	Epi	Bcap29
2.49182e-13	0.287775	0.797	0.668	4.0076e-09	Epi	Clec2g
6.9942e-216	0.287675	0.386	0.026	1.12488e-211	Epi	Tom1l1
4.53301e-18	0.286531	0.651	0.412	7.29044e-14	Epi	LOC100360828
1.03718e-35	0.286525	0.56	0.251	1.6681e-31	Epi	Diaph1
8.70911e-66	0.284962	0.394	0.093	1.40069e-61	Epi	Fam177a1
3.2074e-110	0.283877	0.34	0.045	5.15847e-106	Epi	Cebpa
4.1268e-09	0.283542	0.971	0.984	6.63713e-05	Epi	Ftl1
3.05751e-125	0.283114	0.386	0.052	4.9174e-121	Epi	St3gal5
1.8153e-237	0.282694	0.257	0.006	2.91955e-233	Epi	Lypd3
1.39097e-30	0.282278	0.423	0.171	2.23709e-26	Epi	Eif4e3
1.06731e-11	0.279887	0.723	0.599	1.71656e-07	Epi	Spcs3
1.0152e-23	0.279253	0.683	0.44	1.63275e-19	Epi	Ormdl2
1.91548e-195	0.278947	0.297	0.015	3.08067e-191	Epi	Lpo
5.13492e-264	0.278928	0.266	0.005	8.25849e-260	Epi	Krt19
1.81608e-262	0.278421	0.349	0.014	2.9208e-258	Epi	Slc30a3
3.16308e-24	0.27784	0.586	0.337	5.08719e-20	Epi	Dag1
1.23971e-47	0.277557	0.446	0.147	1.99383e-43	Epi	Ankrd13c
2.46459e-21	0.277267	0.617	0.345	3.9638e-17	Epi	Fcho2
6.50289e-96	0.276943	0.391	0.067	1.04586e-91	Epi	Lxn
3.01456e-19	0.276423	0.531	0.29	4.84832e-15	Epi	Lama5
4.83063e-21	0.275087	0.886	0.752	7.76909e-17	Epi	Pdcd10
8.35787e-69	0.274691	0.36	0.078	1.3442e-64	Epi	Foxp1
2.25991e-15	0.273988	0.669	0.488	3.63461e-11	Epi	Fat1
1.42597e-186	0.273141	0.349	0.025	2.29339e-182	Epi	Mpzl3
9.77512e-127	0.272727	0.326	0.035	1.57213e-122	Epi	Cd55
5.8997e-282	0.272347	0.314	0.008	9.48849e-278	Epi	Tmprss2
4.79077e-94	0.271932	0.386	0.067	7.705e-90	Epi	Jade1
8.55213e-72	0.271723	0.397	0.089	1.37544e-67	Epi	Kif16b
6.41621e-16	0.271415	0.803	0.648	1.03192e-11	Epi	Ghitm
1.40208e-114	0.271174	0.197	0.013	2.25496e-110	Epi	LOC100361866
0	0.271026	0.357	0.007	0	Epi	Smim22
2.51413e-39	0.270436	0.44	0.159	4.04347e-35	Epi	Agrn
8.80647e-196	0.269583	0.283	0.013	1.41634e-191	Epi	Prss22
3.89059e-21	0.269458	0.926	0.896	6.25724e-17	Epi	Arpc2
3.04167e-18	0.26903	0.857	0.758	4.89191e-14	Epi	Rock1
1.30119e-167	0.268825	0.177	0.004	2.0927e-163	Epi	Scnn1g
1.79718e-14	0.267057	0.806	0.733	2.8904e-10	Epi	Ppial4d
4.04123e-55	0.266402	0.406	0.111	6.4995e-51	Epi	Arhgdib
4.39188e-13	0.265877	0.946	0.963	7.06347e-09	Epi	Txn1
1.22359e-213	0.26555	0.357	0.022	1.9679e-209	Epi	Mapkapk3
1.46407e-50	0.265508	0.434	0.132	2.35467e-46	Epi	Tecr
1.00482e-130	0.265312	0.314	0.031	1.61605e-126	Epi	Creg1
8.89091e-11	0.263994	0.686	0.555	1.42992e-06	Epi	Ogt
2.91224e-25	0.263768	0.503	0.241	4.68375e-21	Epi	Xdh
3.08344e-13	0.263353	0.78	0.611	4.9591e-09	Epi	Ppp2r2a
2.39529e-18	0.263204	0.971	0.961	3.85235e-14	Epi	Anxa2
2.55977e-83	0.262396	0.383	0.073	4.11687e-79	Epi	Mid1ip1
2.9354e-86	0.262392	0.28	0.039	4.72101e-82	Epi	Sema4b
3.64915e-12	0.262062	0.689	0.502	5.86892e-08	Epi	Dnajb11
7.63669e-12	0.261956	0.703	0.513	1.22821e-07	Epi	Ppp3r1
8.07054e-195	0.261559	0.357	0.025	1.29799e-190	Epi	Cyb561
1.7409e-157	0.260777	0.346	0.031	2.79988e-153	Epi	Lrba
2.26768e-201	0.260389	0.369	0.026	3.6471e-197	Epi	Osbpl3
1.58319e-81	0.259312	0.366	0.069	2.54625e-77	Epi	Bambi
9.70068e-15	0.259294	0.806	0.731	1.56016e-10	Epi	Atp5f1e
6.01703e-140	0.258843	0.38	0.043	9.67719e-136	Epi	Tjp2
1.72731e-76	0.258267	0.371	0.074	2.77804e-72	Epi	Plekhf2
3.0797e-58	0.258179	0.337	0.078	4.95307e-54	Epi	Sash1
2.60517e-09	0.257976	0.363	0.225	4.1899e-05	Epi	Ppp2r3a
6.03619e-12	0.257848	0.906	0.851	9.70801e-08	Epi	NEWGENE-619861
1.12455e-21	0.256719	0.58	0.323	1.80861e-17	Epi	Azin1
7.108e-32	0.255771	0.389	0.145	1.14318e-27	Epi	Tbcc
1.03067e-210	0.254885	0.271	0.01	1.65763e-206	Epi	Trem3
8.3711e-128	0.254099	0.411	0.056	1.34632e-123	Epi	Plxna2
3.8051e-52	0.253841	1	1	6.11975e-48	Epi	Mt-co1
3.07456e-19	0.252552	0.549	0.311	4.94482e-15	Epi	Arf6
2.6697e-16	0.250725	0.731	0.552	4.29369e-12	Epi	Decr1
5.20886e-23	0.250431	0.674	0.405	8.37742e-19	Epi	Vasp
0	3.3617	0.988	0.164	0	EC	Cdh5
0	2.78114	0.979	0.13	0	EC	Prss23
1.60249e-168	2.6773	0.959	0.345	2.57729e-164	EC	Igfbp3
0	2.48589	0.967	0.075	0	EC	Egfl7
1.55015e-284	2.1628	0.95	0.151	2.49311e-280	EC	MGC105649
0	2.03904	0.909	0.029	0	EC	Lyve1
0	2.03119	0.959	0.04	0	EC	Esam
0	1.95831	0.556	0.019	0	EC	Esm1
3.37451e-278	1.8992	0.784	0.091	5.42723e-274	EC	Tspan8
3.22622e-55	1.8841	0.419	0.108	5.18873e-51	EC	Cxcl2
7.11129e-108	1.73509	0.971	0.953	1.14371e-103	EC	LOC100364435
0	1.68699	0.95	0.119	0	EC	F11r
1.4746e-143	1.68682	0.996	0.992	2.37159e-139	EC	B2m
5.73123e-118	1.65238	0.996	0.993	9.21754e-114	EC	Tmsb4x
4.46446e-281	1.62895	0.755	0.08	7.18019e-277	EC	Kcne3
0	1.60682	0.813	0.086	0	EC	Ramp2
0	1.60465	0.718	0.041	0	EC	Procr
1.24619e-200	1.60074	0.801	0.144	2.00426e-196	EC	Crip1
0	1.578	0.772	0.023	0	EC	Adgrl4
0	1.53024	0.826	0.074	0	EC	Podxl
1.1257e-237	1.48338	0.568	0.047	1.81046e-233	EC	Gbp2
4.5728e-110	1.4755	0.971	0.915	7.35443e-106	EC	Calm2
1.04256e-229	1.47249	0.817	0.127	1.67676e-225	EC	Cpe
3.2694e-151	1.45916	0.946	0.377	5.25818e-147	EC	Arhgap29
0	1.43184	0.838	0.018	0	EC	Tie1
0	1.4286	0.685	0.046	0	EC	Cxcr4
8.12166e-113	1.4133	0.876	0.429	1.30621e-108	EC	Aplp2
0	1.41165	0.834	0.016	0	EC	Rtn1
0	1.41155	0.805	0.031	0	EC	Rapgef5
4.6842e-170	1.41055	0.867	0.237	7.5336e-166	EC	Ets1
0	1.40807	0.763	0.02	0	EC	Clec14a
1.70978e-280	1.37809	0.813	0.096	2.74984e-276	EC	Car5b
0	1.3401	0.718	0.014	0	EC	Cd93
3.11579e-16	1.33424	0.228	0.083	5.01112e-12	EC	S100a8
4.28504e-235	1.33014	0.846	0.139	6.89163e-231	EC	Fam43a
0	1.32828	0.593	0.017	0	EC	Aqp1
0	1.3194	0.772	0.04	0	EC	Ctla2a
2.72214e-113	1.31815	0.884	0.463	4.37802e-109	EC	Sh3bgrl3
1.7926e-129	1.31552	0.909	0.372	2.88304e-125	EC	Plk2
1.84407e-120	1.31478	0.896	0.415	2.96581e-116	EC	Mpc1
5.68397e-118	1.29929	0.971	0.756	9.14153e-114	EC	Fkbp1a
0	1.29106	0.772	0.013	0	EC	Ecscr
0	1.28026	0.755	0.017	0	EC	Fli1
3.86763e-145	1.27938	0.909	0.291	6.22031e-141	EC	Fxyd5
0	1.25091	0.755	0.029	0	EC	Chst1
0	1.2345	0.763	0.009	0	EC	Clec1a
0	1.22847	0.701	0.01	0	EC	Fam167b
2.80417e-94	1.22792	0.884	0.474	4.50995e-90	EC	Arl4a
0	1.22549	0.784	0.013	0	EC	Nos3
0	1.21963	0.797	0.01	0	EC	Myct1
0	1.20135	0.743	0.016	0	EC	AABR07001389.1
3.2083e-119	1.20122	0.996	0.976	5.15992e-115	EC	LOC100361457
0	1.1953	0.718	0.011	0	EC	Sox17
2.29289e-206	1.1937	0.427	0.028	3.68765e-202	EC	Nov
1.06998e-120	1.155	0.834	0.296	1.72084e-116	EC	Tcn2
3.04622e-46	1.153	0.494	0.177	4.89924e-42	EC	Il33
1.34272e-108	1.15266	0.905	0.433	2.15949e-104	EC	RT1-CE4
8.10471e-121	1.1331	0.88	0.34	1.30348e-116	EC	Col18a1
0	1.1273	0.668	0.017	0	EC	Rasgrp3
1.44768e-92	1.12186	0.917	0.71	2.3283e-88	EC	Marcksl1
2.08367e-103	1.11413	0.888	0.486	3.35117e-99	EC	Gnai2
0	1.10167	0.705	0.036	0	EC	Mcam
1.0798e-214	1.09905	0.788	0.125	1.73665e-210	EC	Mtus1
2.79291e-94	1.09806	0.975	0.904	4.49184e-90	EC	Myl12a
2.21567e-31	1.09112	0.822	0.681	3.56346e-27	EC	Ccng1
0	1.06971	0.635	0.012	0	EC	Angpt2
7.69059e-140	1.06761	0.788	0.2	1.23688e-135	EC	Rin2
1.40916e-99	1.06509	0.759	0.246	2.26635e-95	EC	Olfml2a
2.20413e-118	1.0629	0.851	0.307	3.5449e-114	EC	Adgrl2
1.6257e-81	1.05585	0.946	0.87	2.61461e-77	EC	Abracl
0	1.04843	0.71	0.014	0	EC	Bcl6b
1.93035e-85	1.0452	0.971	0.974	3.10458e-81	EC	Sub1
2.57074e-176	1.04519	0.556	0.064	4.13452e-172	EC	Tm4sf1
2.77508e-124	1.03927	0.71	0.182	4.46316e-120	EC	Ggta1
8.91733e-84	1.03574	0.938	0.738	1.43417e-79	EC	Hdac1
1.76374e-41	1.03354	0.83	0.707	2.83663e-37	EC	Rcn2
4.60458e-108	1.03297	0.734	0.224	7.40555e-104	EC	Sri
6.71573e-85	1.03222	0.809	0.383	1.08009e-80	EC	Utrn
0	1.02992	0.722	0.055	0	EC	Ptprm
0	1.02437	0.602	0.014	0	EC	Dusp2
3.74601e-90	1.02093	0.954	0.894	6.02471e-86	EC	Pfn1
2.57995e-51	1.02031	0.842	0.543	4.14933e-47	EC	LOC108348061
7.48333e-107	1.01584	0.983	0.942	1.20354e-102	EC	LOC108349548
1.7737e-82	1.01091	0.929	0.705	2.85264e-78	EC	Ifi27
2.09829e-177	0.990012	0.759	0.14	3.37469e-173	EC	Lpar6
1.61791e-85	0.989369	0.934	0.663	2.60209e-81	EC	Msn
6.11752e-56	0.986447	0.905	0.691	9.83881e-52	EC	Tuba1a
3.37235e-113	0.985254	0.851	0.278	5.42374e-109	EC	Eif2s3y
4.68082e-65	0.977014	0.419	0.095	7.52816e-61	EC	Car2
0	0.974058	0.515	0.008	0	EC	Gpihbp1
2.85308e-256	0.969347	0.498	0.03	4.58862e-252	EC	Jam2
1.80669e-135	0.964219	0.357	0.031	2.90569e-131	EC	Depp1
3.76388e-77	0.963997	0.921	0.774	6.05345e-73	EC	Atp1b3
1.58995e-89	0.961593	0.975	0.938	2.55711e-85	EC	Cfl1
0	0.958443	0.726	0.012	0	EC	Erg
0	0.946121	0.71	0.03	0	EC	S1pr1
1.71543e-64	0.934387	0.9	0.666	2.75893e-60	EC	Grn
1.6376e-216	0.931282	0.664	0.076	2.63376e-212	EC	Anxa3
7.61465e-106	0.929216	0.751	0.24	1.22466e-101	EC	Tspan12
0	0.927867	0.635	0.01	0	EC	Mmrn2
2.858e-86	0.923964	0.983	0.94	4.59653e-82	EC	Myl6
9.96775e-265	0.921096	0.639	0.055	1.60311e-260	EC	Arhgap18
3.57264e-158	0.920835	0.664	0.114	5.74587e-154	EC	Prcp
0	0.908909	0.398	0.005	0	EC	Ptprq
8.38078e-104	0.906316	0.763	0.242	1.34788e-99	EC	S100a16
7.41562e-91	0.904057	0.809	0.347	1.19265e-86	EC	Tjp1
8.01594e-78	0.903957	0.863	0.519	1.2892e-73	EC	Tpm3
0	0.899252	0.68	0.008	0	EC	Ptprb
1.20263e-84	0.888082	0.747	0.285	1.93419e-80	EC	Crem
0	0.887703	0.651	0.036	0	EC	Tp53i11
0	0.883631	0.564	0.009	0	EC	Vwf
4.47139e-90	0.87072	0.473	0.089	7.19134e-86	EC	RGD1565166
1.26372e-31	0.863517	0.805	0.667	2.03245e-27	EC	Abca1
1.10992e-98	0.862033	0.979	0.917	1.78509e-94	EC	Gdi2
0	0.860933	0.66	0.04	0	EC	Lyn
1.83211e-54	0.848837	0.747	0.367	2.94658e-50	EC	Cd24
4.63436e-54	0.846897	0.693	0.288	7.45344e-50	EC	Adm
6.68815e-66	0.842899	0.846	0.538	1.07566e-61	EC	Bcap29
3.03013e-88	0.840897	0.726	0.243	4.87336e-84	EC	Pon2
0	0.839066	0.432	0.009	0	EC	Rbp7
1.17875e-127	0.838858	0.701	0.162	1.89579e-123	EC	Pea15
2.19693e-87	0.838411	0.95	0.812	3.53333e-83	EC	Atp6v0c
8.44151e-53	0.835814	0.573	0.202	1.35765e-48	EC	Usp53
4.63321e-173	0.835257	0.568	0.068	7.45159e-169	EC	Cd200
4.99631e-85	0.823962	0.734	0.269	8.03557e-81	EC	Cd320
1.87484e-106	0.821773	0.647	0.154	3.01531e-102	EC	Gadd45a
4.55594e-84	0.809761	0.975	0.929	7.32732e-80	EC	Serf2
8.00471e-48	0.802181	0.697	0.35	1.2874e-43	EC	Myh10
3.66524e-61	0.799882	0.851	0.505	5.89481e-57	EC	Cd81
2.45161e-109	0.797941	0.705	0.186	3.94292e-105	EC	Stt3b
9.68048e-50	0.790381	0.971	0.925	1.55691e-45	EC	Fam162a
2.43208e-194	0.789476	0.402	0.026	3.91151e-190	EC	Cyp26b1
0	0.787409	0.593	0.029	0	EC	Cgnl1
0	0.787178	0.635	0.016	0	EC	Tm6sf1
2.99224e-122	0.785889	0.618	0.122	4.81241e-118	EC	Gng2
7.03997e-93	0.783777	0.722	0.225	1.13224e-88	EC	Pdlim1
8.98412e-44	0.782686	0.959	0.847	1.44492e-39	EC	Actb
1.38886e-56	0.779689	0.896	0.778	2.23371e-52	EC	Rhoc
1.46038e-69	0.778644	0.892	0.754	2.34874e-65	EC	Pdcd10
3.83099e-76	0.771409	0.689	0.258	6.16139e-72	EC	RGD1564541
1.63749e-45	0.771054	0.448	0.133	2.63358e-41	EC	Tinagl1
1.21653e-147	0.770535	0.656	0.108	1.95654e-143	EC	Ddah1
1.67491e-39	0.767553	0.983	0.948	2.69375e-35	EC	Fn1
2.12828e-15	0.765907	0.701	0.593	3.42292e-11	EC	Apln
9.62889e-58	0.761522	0.909	0.825	1.54861e-53	EC	Cd48
2.41732e-72	0.760939	0.797	0.345	3.88777e-68	EC	Nucb1
2.30155e-66	0.760524	0.739	0.321	3.70158e-62	EC	Daam1
0	0.758028	0.577	0.007	0	EC	Hhex
2.84549e-64	0.756613	0.896	0.608	4.57641e-60	EC	Kif5b
3.51162e-89	0.755534	0.656	0.181	5.64774e-85	EC	LOC102547056
7.18156e-52	0.754147	0.78	0.42	1.15501e-47	EC	Sptbn1
5.04527e-71	0.75404	0.726	0.266	8.1143e-67	EC	Map1b
1.89207e-54	0.753536	0.793	0.436	3.04301e-50	EC	Cemip2
2.46825e-49	0.740459	0.651	0.305	3.96969e-45	EC	Gmfg
7.29088e-58	0.739925	0.863	0.571	1.17259e-53	EC	Ndfip2
0	0.738541	0.581	0.004	0	EC	Gimap5
3.73921e-44	0.736989	0.793	0.498	6.01378e-40	EC	Mpzl1
9.57262e-97	0.732037	0.606	0.14	1.53956e-92	EC	Il6st
3.44998e-67	0.724004	0.573	0.166	5.54861e-63	EC	Jag1
3.46598e-206	0.722075	0.568	0.056	5.57434e-202	EC	Plxna2
9.89659e-109	0.721597	0.606	0.12	1.59167e-104	EC	LOC684871
2.75048e-38	0.720826	0.44	0.148	4.4236e-34	EC	Acp5
2.40258e-57	0.7201	0.531	0.161	3.86407e-53	EC	Ifi27l2b
1.27575e-115	0.717026	0.469	0.069	2.05179e-111	EC	Jade1
2.83379e-46	0.716794	0.714	0.363	4.55758e-42	EC	Dusp6
2.36342e-105	0.715014	0.656	0.158	3.80109e-101	EC	Pgm2
2.77461e-71	0.710605	0.622	0.206	4.4624e-67	EC	B3gnt2
1.99059e-53	0.706488	0.743	0.356	3.20146e-49	EC	Pam
5.9814e-55	0.705447	0.793	0.433	9.61989e-51	EC	Baz2b
5.10957e-292	0.705219	0.473	0.021	8.21772e-288	EC	Apold1
1.12142e-42	0.700686	0.846	0.662	1.80359e-38	EC	Itgb1
1.00003e-30	0.697195	0.992	0.992	1.60835e-26	EC	Ctsl
1.00953e-56	0.69322	0.755	0.369	1.62363e-52	EC	Sec11c
0	0.690324	0.568	0.004	0	EC	Grap
2.36096e-144	0.689618	0.502	0.062	3.79714e-140	EC	Hs3st1
8.06121e-64	0.686514	0.942	0.894	1.29649e-59	EC	Capza2
1.79544e-130	0.686489	0.548	0.081	2.8876e-126	EC	Rnf144b
7.23971e-102	0.68614	0.664	0.168	1.16436e-97	EC	Elk3
2.83989e-58	0.684382	0.884	0.619	4.56739e-54	EC	Tax1bp3
0	0.683556	0.556	0.007	0	EC	Rasip1
4.62758e-43	0.68281	0.822	0.599	7.44254e-39	EC	Mef2a
1.0436e-52	0.680955	0.801	0.476	1.67842e-48	EC	Ptpn12
3.05313e-142	0.678405	0.552	0.078	4.91035e-138	EC	Flnb
9.39447e-150	0.674071	0.539	0.07	1.51091e-145	EC	Fzd6
1.97632e-247	0.673126	0.485	0.029	3.17851e-243	EC	Lmo2
0	0.672595	0.452	0.009	0	EC	Abca4
4.25407e-53	0.672182	0.743	0.389	6.84181e-49	EC	Chic2
2.3634e-59	0.671116	0.763	0.381	3.80105e-55	EC	Wdr1
9.60092e-43	0.670038	0.867	0.659	1.54412e-38	EC	Litaf
2.45734e-57	0.666659	0.876	0.614	3.95214e-53	EC	Dnaja2
2.73078e-56	0.665865	0.718	0.347	4.39191e-52	EC	Ube2a
0	0.663635	0.456	0.008	0	EC	Il2rg
0	0.661336	0.56	0.006	0	EC	Tek
8.14284e-55	0.660406	0.942	0.837	1.30961e-50	EC	Bnip3l
3.37354e-306	0.657796	0.515	0.025	5.42566e-302	EC	Ada
1.10479e-57	0.657275	0.917	0.781	1.77683e-53	EC	Polr2k
2.49643e-121	0.652391	1	1	4.01501e-117	EC	Mt-co1
3.83155e-127	0.651421	0.535	0.085	6.16227e-123	EC	Eogt
9.72748e-50	0.648684	0.925	0.821	1.56447e-45	EC	Arpc3
1.801e-47	0.648225	0.788	0.53	2.89655e-43	EC	Sft2d1
4.24698e-146	0.646722	0.539	0.072	6.83042e-142	EC	Clec2dl1
0	0.643624	0.548	0.01	0	EC	Mef2c
3.58995e-46	0.642043	0.61	0.242	5.77372e-42	EC	Ptprn
9.77597e-47	0.6404	0.78	0.494	1.57227e-42	EC	Ndufs5
2.36065e-43	0.638925	0.598	0.236	3.79663e-39	EC	Mmd
0	0.638884	0.556	0.016	0	EC	Plekhg1
2.15776e-85	0.638356	0.689	0.193	3.47033e-81	EC	Ddx3
1.86357e-37	0.637438	0.643	0.344	2.99717e-33	EC	B4galt6
1.16685e-66	0.63674	0.693	0.261	1.87665e-62	EC	Ehd4
6.51507e-45	0.635731	0.593	0.24	1.04782e-40	EC	Adamts1
3.26289e-237	0.633818	0.502	0.034	5.2477e-233	EC	Fzd4
0	0.632496	0.548	0.024	0	EC	Ccdc88c
7.198e-241	0.630193	0.282	0.006	1.15765e-236	EC	Resp18
6.34724e-56	0.629838	0.909	0.75	1.02083e-51	EC	Hsbp1
2.97065e-61	0.629785	0.556	0.166	4.7777e-57	EC	Cdc42ep3
9.32385e-175	0.623852	0.49	0.047	1.49955e-170	EC	Ifit2
5.12908e-88	0.623441	0.469	0.091	8.2491e-84	EC	Pex3
3.82725e-56	0.622236	0.946	0.89	6.15537e-52	EC	Arpc1b
7.71119e-48	0.622228	0.701	0.36	1.24019e-43	EC	Arpc5l
1.34554e-36	0.619035	0.56	0.251	2.16403e-32	EC	Clic2
5.47289e-78	0.614361	0.593	0.166	8.80205e-74	EC	Gnpda2
2.2344e-66	0.60953	0.689	0.242	3.59359e-62	EC	RT1-A1
7.54454e-49	0.609193	0.656	0.308	1.21339e-44	EC	Smad1
1.00855e-202	0.607765	0.207	0.003	1.62206e-198	EC	Mmrn1
4.38477e-34	0.607717	0.921	0.864	7.05203e-30	EC	Tfpi
2.69293e-38	0.60683	0.809	0.59	4.33104e-34	EC	Ctnna1
3.09612e-39	0.605983	0.373	0.112	4.97949e-35	EC	Vegfc
2.74594e-160	0.605537	0.527	0.061	4.41629e-156	EC	Cmtm8
0	0.602101	0.456	0.012	0	EC	Mall
2.97093e-66	0.599586	0.515	0.14	4.77814e-62	EC	Eng
9.45319e-79	0.599126	0.622	0.177	1.52036e-74	EC	Cttnbp2nl
0	0.596862	0.461	0.014	0	EC	Mgat4a
6.99638e-36	0.593136	0.846	0.583	1.12523e-31	EC	Macf1
0	0.590089	0.51	0.019	0	EC	Tnfrsf26
2.56352e-51	0.589694	0.946	0.878	4.1229e-47	EC	Dstn
1.28967e-48	0.589037	0.602	0.233	2.07418e-44	EC	Sacs
0	0.586864	0.477	0.01	0	EC	Rasl10a
1.19013e-184	0.586408	0.44	0.034	1.91409e-180	EC	Entpd1
6.41566e-76	0.586197	0.635	0.198	1.03183e-71	EC	Cdk17
4.48871e-40	0.585654	0.776	0.519	7.2192e-36	EC	Rab5c
0	0.585434	0.461	0.005	0	EC	RGD1310587
4.1276e-39	0.585302	0.867	0.652	6.63843e-35	EC	Actr2
0	0.5835	0.378	0.003	0	EC	Scn3a
7.61421e-112	0.583335	0.527	0.089	1.22459e-107	EC	Dock9
2.51606e-91	0.582135	0.56	0.127	4.04658e-87	EC	Mrps6
2.01221e-96	0.581276	0.506	0.096	3.23624e-92	EC	Dgka
0	0.578067	0.502	0.008	0	EC	Gngt2
6.34495e-46	0.577763	0.925	0.889	1.02046e-41	EC	Cltc
0	0.574187	0.477	0.003	0	EC	Icam2
1.70188e-35	0.573487	0.685	0.382	2.73713e-31	EC	Cotl1
3.31678e-41	0.573294	0.701	0.375	5.33438e-37	EC	Rnf145
0	0.57285	0.456	0.014	0	EC	Shroom2
8.40773e-134	0.570404	0.539	0.077	1.35222e-129	EC	Crip2
5.93995e-38	0.567748	0.876	0.742	9.55322e-34	EC	Ndfip1
3.58126e-39	0.566854	0.822	0.67	5.75973e-35	EC	Brk1
1.65964e-118	0.56637	0.498	0.076	2.6692e-114	EC	Bcat2
3.92894e-105	0.565397	0.552	0.107	6.31892e-101	EC	Eif2d
5.53457e-39	0.565092	0.813	0.583	8.90125e-35	EC	Tmem50a
1.68699e-256	0.56426	0.299	0.007	2.71319e-252	EC	Selp
2.30687e-52	0.562777	0.552	0.194	3.71013e-48	EC	Tlnrd1
3.18132e-32	0.56245	0.701	0.439	5.11652e-28	EC	Ccdc88a
0	0.559598	0.444	0.004	0	EC	Apol3
9.32279e-48	0.55897	0.618	0.249	1.49938e-43	EC	Selenom
4.76771e-25	0.558079	0.627	0.368	7.6679e-21	EC	Aldh9a1
4.0799e-42	0.554444	0.701	0.348	6.5617e-38	EC	Mospd1
3.48537e-49	0.553403	0.971	0.972	5.60553e-45	EC	Rps27l
6.24228e-75	0.552481	0.494	0.115	1.00395e-70	EC	Tmem135
1.22587e-128	0.551373	0.531	0.075	1.97157e-124	EC	Itga6
1.87236e-41	0.551066	0.892	0.655	3.01132e-37	EC	Bzw1
2.12904e-120	0.550773	0.502	0.076	3.42413e-116	EC	Sash1
1.04918e-27	0.550714	0.751	0.517	1.6874e-23	EC	Resf1
3.06909e-52	0.548391	0.959	0.896	4.93602e-48	EC	Arpc2
0	0.54535	0.394	0.005	0	EC	Kdr
6.83396e-43	0.543839	0.905	0.773	1.09911e-38	EC	Cox5a
1.37031e-36	0.542488	0.817	0.51	2.20387e-32	EC	Errfi1
1.27275e-47	0.539267	0.593	0.237	2.04697e-43	EC	Cmtm7
2.52466e-73	0.539149	0.564	0.145	4.06041e-69	EC	Calcrl
1.44931e-81	0.538151	0.502	0.11	2.33092e-77	EC	Hip1
8.18701e-34	0.537357	0.788	0.617	1.31672e-29	EC	Trappc2b
1.53801e-29	0.537257	0.755	0.514	2.47358e-25	EC	Akap9
7.81297e-227	0.536869	0.44	0.026	1.25656e-222	EC	Nrarp
1.84835e-31	0.536017	0.855	0.659	2.97271e-27	EC	Cd47
3.59745e-146	0.535992	0.44	0.046	5.78578e-142	EC	Rab15
3.51528e-41	0.535343	0.573	0.243	5.65363e-37	EC	Mospd2
2.14583e-17	0.534694	0.851	0.719	3.45114e-13	EC	Gpi
1.58299e-38	0.533782	0.925	0.858	2.54592e-34	EC	Atp5if1
1.28495e-39	0.531802	0.842	0.683	2.06659e-35	EC	Ube2l3
7.69828e-64	0.528689	0.979	0.984	1.23811e-59	EC	Cdc42
5.06818e-29	0.527388	0.851	0.67	8.15115e-25	EC	Arl6ip5
1.39687e-130	0.526285	0.477	0.06	2.24658e-126	EC	Notch4
5.01012e-59	0.525477	0.979	0.986	8.05778e-55	EC	Uqcrh
3.45428e-56	0.52363	0.983	0.967	5.55551e-52	EC	Ddx5
1.58596e-35	0.522592	0.643	0.344	2.5507e-31	EC	Pkig
5.17875e-49	0.522317	0.95	0.924	8.32899e-45	EC	Sec62
9.663e-35	0.520642	0.718	0.44	1.5541e-30	EC	Ostf1
2.34613e-99	0.520562	0.49	0.086	3.77328e-95	EC	Ece1
6.20165e-108	0.519933	0.461	0.07	9.97411e-104	EC	Lxn
1.626e-27	0.519905	0.73	0.491	2.6151e-23	EC	Serpinb6a
1.01928e-23	0.518415	0.664	0.408	1.63931e-19	EC	Nedd9
5.40177e-32	0.517415	0.573	0.267	8.68767e-28	EC	Aph1b
5.23929e-35	0.514182	0.743	0.429	8.42634e-31	EC	Serinc3
1.26264e-53	0.512874	0.593	0.219	2.03071e-49	EC	Sms
8.77957e-29	0.512033	0.942	0.859	1.41202e-24	EC	Itm2b
1.10288e-50	0.511228	0.643	0.256	1.77377e-46	EC	Gmfb
3.38138e-31	0.508654	0.888	0.784	5.43827e-27	EC	Rtn4
2.88695e-33	0.508575	0.772	0.516	4.64309e-29	EC	Sod1
7.54295e-36	0.507799	0.664	0.342	1.21313e-31	EC	Rbbp8
8.24773e-43	0.507163	0.929	0.895	1.32648e-38	EC	Selenok
6.62238e-37	0.50669	0.892	0.715	1.06508e-32	EC	Arpc5
6.16574e-31	0.504681	0.826	0.66	9.91636e-27	EC	Dync1i2
1.22426e-71	0.501488	0.51	0.127	1.96898e-67	EC	Me2
1.45831e-77	0.501085	0.498	0.11	2.3454e-73	EC	Ephb4
1.0372e-42	0.498973	0.643	0.282	1.66813e-38	EC	Cr1l
7.71251e-43	0.498345	0.959	0.93	1.2404e-38	EC	Dynll1
1.56278e-33	0.498056	0.639	0.352	2.51342e-29	EC	Rab8b
0	0.496972	0.369	0.008	0	EC	Lat
2.66651e-31	0.496458	0.813	0.588	4.28855e-27	EC	Tmod3
9.06677e-33	0.493493	0.743	0.483	1.45821e-28	EC	Gnb1
3.00067e-258	0.490924	0.423	0.019	4.82598e-254	EC	AABR07059663.1
1.18133e-30	0.490065	0.942	0.851	1.89993e-26	EC	Marcks
9.66966e-37	0.488793	0.564	0.24	1.55517e-32	EC	Tubb2a
0	0.487512	0.444	0.003	0	EC	Fgd5
2.19993e-68	0.486939	0.485	0.117	3.53815e-64	EC	Sh3bp5
5.53258e-28	0.483039	0.776	0.598	8.89804e-24	EC	Bax
2.4314e-151	0.482991	0.477	0.051	3.91042e-147	EC	Efna1
0	0.482434	0.394	0.005	0	EC	Pde2a
6.944e-202	0.480911	0.477	0.037	1.1168e-197	EC	Npdc1
4.40461e-39	0.480235	0.639	0.3	7.08393e-35	EC	Nans
5.71415e-22	0.479875	0.622	0.36	9.19006e-18	EC	Msmo1
3.657e-28	0.47983	0.755	0.547	5.88156e-24	EC	Cap1
0	0.479025	0.382	0.008	0	EC	Serpinb6b
2.49597e-27	0.478533	0.884	0.732	4.01426e-23	EC	Ktn1
1.30675e-30	0.477873	0.822	0.566	2.10164e-26	EC	Tmbim6
6.85857e-56	0.475681	0.544	0.157	1.10306e-51	EC	Tpd52
5.35263e-35	0.475499	0.718	0.394	8.60863e-31	EC	Mfge8
4.48048e-191	0.473015	0.386	0.024	7.20595e-187	EC	Csgalnact1
0	0.472501	0.448	0.005	0	EC	Thsd1
8.45119e-27	0.471579	0.759	0.545	1.3592e-22	EC	Taldo1
4.97153e-36	0.471372	0.942	0.913	7.99571e-32	EC	Psma3l
1.48664e-34	0.470762	0.921	0.927	2.39096e-30	EC	Vdac2
7.1694e-31	0.470214	0.759	0.521	1.15305e-26	EC	Tsg101
1.11068e-29	0.470178	0.871	0.79	1.78631e-25	EC	Gabarapl2
5.13664e-43	0.468033	0.544	0.203	8.26126e-39	EC	Nectin2
3.41916e-115	0.464493	0.386	0.044	5.49904e-111	EC	AABR07017902.1
8.18807e-27	0.464075	0.95	0.884	1.31689e-22	EC	S100a10
1.43553e-41	0.463277	0.942	0.893	2.30876e-37	EC	Vdac3
1.97023e-23	0.46289	0.768	0.676	3.16872e-19	EC	Smim26
1.07378e-28	0.462672	0.693	0.409	1.72696e-24	EC	Vasp
7.56803e-123	0.46221	0.382	0.04	1.21717e-118	EC	Nes
8.70617e-86	0.461039	0.456	0.084	1.40021e-81	EC	Gale
7.69835e-33	0.459978	0.651	0.334	1.23813e-28	EC	Cox17
3.62952e-29	0.457179	0.851	0.748	5.83735e-25	EC	Rab1a
1.79181e-25	0.457053	0.743	0.544	2.88177e-21	EC	Ppp1r2
6.37113e-30	0.457011	0.739	0.496	1.02467e-25	EC	Carhsp1
6.07571e-18	0.456776	0.697	0.488	9.77157e-14	EC	Ifngr1
1.70373e-36	0.455244	0.618	0.305	2.7401e-32	EC	Polr2d
8.45864e-91	0.454091	0.444	0.076	1.3604e-86	EC	Ap1s2
4.53777e-242	0.45402	0.357	0.013	7.2981e-238	EC	Spata13
7.16239e-28	0.453864	0.884	0.774	1.15193e-23	EC	Actr3
4.42923e-103	0.450951	0.386	0.05	7.12352e-99	EC	Sft2d2
6.82106e-35	0.45094	0.971	0.985	1.09703e-30	EC	Nme2
0	0.450624	0.407	0.012	0	EC	Itgax
4.09325e-33	0.450416	0.544	0.251	6.58318e-29	EC	Casp3
1.86662e-127	0.450165	0.361	0.034	3.00208e-123	EC	Fam102a
1.31176e-52	0.449877	0.498	0.151	2.1097e-48	EC	Adam10
8.27205e-45	0.449823	0.51	0.181	1.33039e-40	EC	Lims1
4.45927e-22	0.44982	0.631	0.409	7.17184e-18	EC	Jpt1
0	0.449071	0.349	0.002	0	EC	Flt4
6.8771e-46	0.448959	0.963	0.979	1.10604e-41	EC	Sec61g
2.18288e-17	0.447932	0.573	0.37	3.51073e-13	EC	Tmsb15b2
3.36852e-30	0.447429	0.884	0.802	5.41759e-26	EC	Vps29
3.89712e-21	0.447245	0.788	0.642	6.26773e-17	EC	Rab6a
2.75285e-35	0.446773	0.465	0.171	4.42741e-31	EC	Ermp1
3.45125e-25	0.445905	0.846	0.743	5.55065e-21	EC	Txndc9
3.06768e-40	0.444309	0.963	0.962	4.93374e-36	EC	Uqcrb.1
1.03922e-26	0.442655	0.88	0.784	1.67137e-22	EC	Dnaja1
1.99395e-24	0.440743	0.527	0.272	3.20687e-20	EC	Sgpl1
5.16362e-11	0.439608	0.27	0.132	8.30465e-07	EC	Slc7a11
1.38631e-26	0.438321	0.797	0.641	2.2296e-22	EC	Ntan1
2.02166e-41	0.43801	0.946	0.93	3.25144e-37	EC	Ywhae
1.20425e-60	0.437887	0.456	0.111	1.93679e-56	EC	RT1-T24-4
1.18073e-47	0.437858	0.469	0.141	1.89898e-43	EC	Slc9a3r2
2.13133e-25	0.436433	0.639	0.389	3.42781e-21	EC	Ppdpf
1.20806e-25	0.433903	0.763	0.55	1.94293e-21	EC	Tmbim4
6.35666e-28	0.433665	0.635	0.357	1.02234e-23	EC	Uba1
6.16996e-53	0.433247	0.456	0.124	9.92315e-49	EC	Hyal2
8.54976e-32	0.433044	0.917	0.923	1.37506e-27	EC	2020-09-07
1.04695e-33	0.43177	0.585	0.271	1.68381e-29	EC	Prr13
4.37999e-23	0.431482	0.602	0.325	7.04434e-19	EC	C1galt1c1
4.28288e-27	0.430787	0.556	0.272	6.88815e-23	EC	Plekhb2
0	0.429356	0.349	0.003	0	EC	Dll4
1.2573e-33	0.428654	0.581	0.257	2.02212e-29	EC	Pde4b
2.07351e-17	0.428145	0.701	0.508	3.33482e-13	EC	Fdps
1.81021e-19	0.427963	0.838	0.669	2.91136e-15	EC	Clec2g
7.18934e-192	0.426847	0.261	0.008	1.15626e-187	EC	Cd38
3.09961e-25	0.426063	0.506	0.241	4.98511e-21	EC	Rnf19a
2.38998e-50	0.425708	0.515	0.162	3.8438e-46	EC	Itsn2
4.44128e-32	0.424465	0.668	0.351	7.14292e-28	EC	Fam49b
2.52159e-48	0.424383	0.477	0.144	4.05547e-44	EC	Slc39a10
5.21977e-58	0.424223	0.469	0.123	8.39496e-54	EC	2020-03-02
1.17144e-20	0.423648	0.743	0.556	1.88403e-16	EC	Anp32a.1
1.90777e-53	0.423084	0.577	0.193	3.06827e-49	EC	Cstf2
1.66988e-21	0.421404	0.747	0.52	2.68567e-17	EC	Hectd1
6.33046e-33	0.420244	0.506	0.206	1.01813e-28	EC	Pgs1
4.96348e-22	0.419812	0.979	0.953	7.98276e-18	EC	Tagln2
2.50665e-44	0.418896	0.469	0.153	4.03144e-40	EC	RT1-CE5
0	0.417971	0.369	0.003	0	EC	Klhl4
2.51921e-157	0.41605	0.369	0.027	4.05165e-153	EC	Cd40
2.92716e-57	0.415652	0.402	0.089	4.70776e-53	EC	Flt1
8.09878e-151	0.415211	0.411	0.037	1.30253e-146	EC	Cd1d1
6.55607e-27	0.415026	0.618	0.336	1.05441e-22	EC	Pigk
4.22717e-20	0.414807	0.817	0.671	6.79855e-16	EC	Myl12b
9.87753e-21	0.414436	0.734	0.576	1.5886e-16	EC	Adipor1
9.61421e-30	0.414272	0.842	0.67	1.54625e-25	EC	Chmp5
2.56241e-66	0.414007	0.452	0.101	4.12112e-62	EC	Hpse
3.52779e-62	0.413793	0.432	0.099	5.67374e-58	EC	Aig1
7.82342e-25	0.413084	0.822	0.665	1.25824e-20	EC	Cmpk1
2.58021e-211	0.411379	0.369	0.018	4.14976e-207	EC	Adam15
2.18151e-26	0.411174	0.921	0.924	3.50852e-22	EC	Dad1
1.70453e-22	0.409561	0.664	0.408	2.7414e-18	EC	Vcl
1.19903e-40	0.408677	0.481	0.167	1.9284e-36	EC	Hmgn3
9.02274e-19	0.408643	0.651	0.445	1.45113e-14	EC	Abhd17b
1.28441e-10	0.408537	0.743	0.603	2.06571e-06	EC	Pik3c2a
5.99301e-50	0.408005	0.398	0.101	9.63856e-46	EC	Serpinb9
2.97828e-47	0.407389	0.402	0.107	4.78997e-43	EC	Mecom
0	0.406569	0.353	0.005	0	EC	Nrros
0.000258242	0.406498	0.759	0.816	1	EC	Pdha1
1.30028e-78	0.406131	0.444	0.085	2.09124e-74	EC	RGD1308428
1.83125e-18	0.406011	0.734	0.586	2.94519e-14	EC	Shc1
1.62145e-12	0.405908	0.996	0.998	2.60777e-08	EC	Pgk1
2.9325e-200	0.404696	0.373	0.02	4.71634e-196	EC	Tspan18
7.1323e-64	0.40414	0.407	0.085	1.14709e-59	EC	RGD1561149
1.29266e-34	0.403631	0.485	0.188	2.07899e-30	EC	Myo1b
9.83412e-22	0.402438	0.668	0.429	1.58162e-17	EC	Fam3c
3.15388e-77	0.401251	0.382	0.064	5.07239e-73	EC	Gprc5b
9.41126e-30	0.400397	0.627	0.305	1.51361e-25	EC	Notch1
6.47817e-26	0.400273	0.934	0.865	1.04188e-21	EC	Ywhaq
0	0.399061	0.361	0.008	0	EC	Galnt18
4.75416e-67	0.399019	0.365	0.068	7.64611e-63	EC	Ecm1
2.67099e-27	0.397879	0.938	0.9	4.29576e-23	EC	Clic1
2.69585e-23	0.397753	0.693	0.462	4.33574e-19	EC	Gng12
2.02903e-36	0.396556	0.556	0.231	3.26329e-32	EC	Myof
2.45135e-45	0.395209	0.988	0.983	3.9425e-41	EC	Tbca
2.12223e-24	0.394994	0.506	0.248	3.41319e-20	EC	Drap1
3.63858e-21	0.394147	0.73	0.495	5.85193e-17	EC	Hspa4
8.43384e-23	0.393897	0.734	0.499	1.35641e-18	EC	Prkar1a
2.0855e-24	0.393204	0.851	0.729	3.35411e-20	EC	Rap1a
1.49784e-50	0.392703	0.398	0.098	2.40898e-46	EC	Lrrk2
7.06241e-19	0.392498	0.967	0.909	1.13585e-14	EC	Sat1
4.34899e-38	0.391976	0.44	0.148	6.99447e-34	EC	Fez2
2.73989e-18	0.390838	0.718	0.545	4.40657e-14	EC	Mapre1
3.09986e-292	0.388631	0.32	0.006	4.98551e-288	EC	Sox7
1.13919e-22	0.3879	0.573	0.313	1.83216e-18	EC	Actl6a
6.48728e-41	0.387578	0.419	0.126	1.04335e-36	EC	Mgmt
9.30295e-37	0.387021	0.436	0.148	1.49619e-32	EC	Klf7
0	0.385276	0.332	0.002	0	EC	Pcdh12
1.07728e-20	0.385163	0.685	0.444	1.73259e-16	EC	Ormdl2
4.28606e-16	0.384711	0.602	0.374	6.89327e-12	EC	Sptan1
1.09504e-18	0.384684	0.801	0.661	1.76115e-14	EC	Rac1
6.52339e-31	0.38398	0.465	0.183	1.04916e-26	EC	Rai14
9.6518e-21	0.383574	0.668	0.45	1.5523e-16	EC	Cetn2
1.90579e-37	0.383232	0.515	0.2	3.06508e-33	EC	Ano6
2.6178e-21	0.382557	0.793	0.626	4.21021e-17	EC	Atp6v1f
1.67194e-37	0.38064	0.485	0.177	2.68898e-33	EC	Akirin1
2.54548e-18	0.380455	0.838	0.828	4.09389e-14	EC	Snx3
2.98317e-24	0.380088	0.589	0.309	4.79784e-20	EC	Ralb
5.62987e-07	0.37963	0.461	0.319	0.00905452	EC	Ggct
2.20742e-25	0.379502	0.929	0.91	3.55019e-21	EC	Ppib
1.44622e-21	0.377267	0.776	0.593	2.32596e-17	EC	Fubp1
1.87005e-23	0.377103	0.585	0.337	3.0076e-19	EC	Lypla1
2.18011e-169	0.377033	0.315	0.017	3.50627e-165	EC	Cd200r1
9.80261e-23	0.375879	0.535	0.277	1.57655e-18	EC	Cavin1
1.2387e-17	0.373024	0.73	0.57	1.9922e-13	EC	Gnai3
5.99852e-14	0.372218	0.639	0.436	9.64743e-10	EC	Nid1
2.03172e-56	0.372095	0.407	0.095	3.26762e-52	EC	Myo1d
2.1678e-226	0.371709	0.303	0.009	3.48648e-222	EC	Gata3
2.30997e-16	0.371543	0.71	0.536	3.71513e-12	EC	Lamp1
3.97085e-57	0.37142	0.415	0.097	6.38631e-53	EC	Bnip2
5.36183e-87	0.370325	0.349	0.048	8.62343e-83	EC	Afdn
4.97136e-22	0.370285	0.643	0.389	7.99544e-18	EC	Prnp
7.77285e-22	0.370119	0.888	0.862	1.25011e-17	EC	Cox6a1
1.04525e-20	0.369689	0.817	0.737	1.68107e-16	EC	Arpc1a
8.40905e-55	0.369459	0.349	0.072	1.35243e-50	EC	Ptprk
4.11109e-23	0.369241	0.734	0.479	6.61186e-19	EC	Psmd11
7.15606e-242	0.368541	0.336	0.011	1.15091e-237	EC	Dyrk3
1.30472e-17	0.368455	0.697	0.488	2.09838e-13	EC	Kdm3a
1.7762e-134	0.367501	0.365	0.033	2.85667e-130	EC	Tmem88
1.0867e-54	0.367221	0.415	0.1	1.74774e-50	EC	Pqlc1
2.33303e-17	0.365935	0.846	0.785	3.75221e-13	EC	Ube2n
3.17564e-36	0.365826	0.448	0.159	5.10739e-32	EC	Ppp2r5a
1.18889e-18	0.364986	0.834	0.751	1.91209e-14	EC	Tmco1
4.04095e-135	0.36398	0.324	0.025	6.49906e-131	EC	Filip1l
1.43333e-14	0.363421	0.68	0.489	2.30522e-10	EC	Dst
3.76858e-72	0.363317	0.282	0.037	6.061e-68	EC	Creg1
7.93221e-09	0.362997	0.909	0.869	0.000127574	EC	Higd1a
1.70062e-60	0.362478	0.357	0.07	2.73511e-56	EC	Nrp2
0.000106736	0.361929	0.357	0.261	1	EC	S100a9
6.27722e-16	0.360943	0.693	0.513	1.00957e-11	EC	Arhgdia
1.39046e-16	0.359846	0.593	0.392	2.23628e-12	EC	Tcf4
2.46975e-39	0.359063	0.361	0.101	3.97209e-35	EC	Plxnd1
6.12307e-21	0.358666	0.934	0.939	9.84773e-17	EC	Hspa8
3.99521e-129	0.358278	0.349	0.031	6.42549e-125	EC	Ampd3
1.13846e-20	0.358243	0.66	0.425	1.83098e-16	EC	Atp6v0b
5.50624e-68	0.358238	0.29	0.041	8.85569e-64	EC	Akr1b8
2.38974e-26	0.358049	0.295	0.091	3.84341e-22	EC	Inhbb
6.46083e-111	0.357851	0.32	0.031	1.03909e-106	EC	Shroom4
6.35797e-57	0.356943	0.32	0.059	1.02255e-52	EC	Gclm
3.60434e-31	0.356675	0.996	0.999	5.79687e-27	EC	Prdx1
1.30396e-17	0.355955	0.672	0.42	2.09716e-13	EC	Fermt2
9.1824e-307	0.3554	0.315	0.005	1.47681e-302	EC	Hcls1
2.23505e-17	0.355145	0.672	0.477	3.59464e-13	EC	Calm2.1
1.15043e-20	0.355021	0.548	0.297	1.85023e-16	EC	Cox20
4.25311e-17	0.354651	0.755	0.636	6.84028e-13	EC	Snx6
5.34521e-21	0.354374	0.871	0.759	8.5967e-17	EC	Rock1
3.18502e-19	0.353874	0.817	0.592	5.12246e-15	EC	Vldlr
1.04142e-20	0.352067	0.892	0.751	1.67492e-16	EC	Wnk1
9.22668e-18	0.351536	0.726	0.577	1.48393e-13	EC	Park7
8.99709e-44	0.350332	0.411	0.116	1.447e-39	EC	AC108574.1
2.47047e-68	0.349008	0.32	0.051	3.97325e-64	EC	Clcn3
1.14725e-163	0.348384	0.295	0.015	1.84513e-159	EC	Cldn15
1.43105e-19	0.348055	0.768	0.583	2.30155e-15	EC	Tmem14c
5.77353e-46	0.346462	0.386	0.1	9.28557e-42	EC	Slc7a7
8.15335e-22	0.346179	0.556	0.29	1.3113e-17	EC	Cavin3
2.1024e-16	0.346054	0.68	0.476	3.3813e-12	EC	Psmd13
1.16487e-17	0.345112	0.618	0.399	1.87346e-13	EC	Rala
1.78726e-26	0.343747	0.929	0.953	2.87444e-22	EC	Swi5
5.02007e-22	0.34374	0.593	0.334	8.07378e-18	EC	Trappc4
1.87051e-16	0.3434	0.714	0.542	3.00834e-12	EC	Ywhah
3.93199e-70	0.343162	0.353	0.059	6.32381e-66	EC	Vav3
1.69289e-23	0.342858	0.909	0.796	2.72267e-19	EC	Sh3glb1
6.72299e-13	0.342173	0.959	0.948	1.08126e-08	EC	S100a6
2.05514e-23	0.341555	0.564	0.294	3.30528e-19	EC	Cmtm6
3.50718e-21	0.341392	0.896	0.864	5.6406e-17	EC	Srp14
2.20259e-13	0.341162	0.768	0.621	3.54242e-09	EC	Tubb6
5.41682e-34	0.341122	0.386	0.125	8.71187e-30	EC	Ebpl
3.27585e-13	0.340954	0.68	0.552	5.26855e-09	EC	Cast
9.16399e-38	0.340939	0.432	0.139	1.47384e-33	EC	Ctnnd1
1.31449e-188	0.339906	0.303	0.013	2.1141e-184	EC	Dhrs9
1.75058e-36	0.339893	0.353	0.1	2.81546e-32	EC	Sqor
2.7986e-14	0.339883	0.668	0.515	4.50099e-10	EC	Taf13
3.26645e-17	0.338683	0.896	0.844	5.25343e-13	EC	Psmb1
9.08281e-11	0.338491	0.693	0.546	1.46079e-06	EC	Atp1a1
6.04209e-21	0.337699	0.88	0.8	9.71749e-17	EC	Ubl5
5.66259e-36	0.337665	0.44	0.15	9.10714e-32	EC	Swap70
5.31111e-19	0.336983	0.905	0.894	8.54186e-15	EC	Atp6v0e1
2.04959e-07	0.336078	0.88	0.844	0.00329636	EC	Gstp1
2.83508e-18	0.335888	0.863	0.775	4.55965e-14	EC	Ywhab
6.22758e-19	0.335132	0.456	0.223	1.00158e-14	EC	Rell1
3.16263e-16	0.33477	0.693	0.501	5.08646e-12	EC	Uso1
4.56239e-66	0.334496	0.344	0.06	7.3377e-62	EC	Gcnt2
2.00708e-104	0.334275	0.311	0.03	3.22799e-100	EC	Rgs16
1.46081e-16	0.333656	0.905	0.818	2.34943e-12	EC	Slc25a5
2.1314e-101	0.333653	0.344	0.039	3.42794e-97	EC	Arhgef28
8.75808e-64	0.333348	0.328	0.057	1.40856e-59	EC	Tspan9
1.15007e-16	0.333243	0.502	0.281	1.84965e-12	EC	Ccdc25
1.6146e-29	0.332437	0.498	0.211	2.59676e-25	EC	Rps6ka3
3.77249e-92	0.332387	0.365	0.05	6.06729e-88	EC	Tjp2
3.46711e-38	0.332254	0.432	0.14	5.57616e-34	EC	Fnbp1l
1.24711e-18	0.332175	0.772	0.585	2.00573e-14	EC	Rab5if
3.48661e-17	0.331911	0.68	0.475	5.60752e-13	EC	Pitpna
1.08481e-17	0.331625	0.531	0.304	1.74469e-13	EC	AABR07072356.1
4.96367e-56	0.331465	0.378	0.083	7.98307e-52	EC	Uck2
4.28413e-47	0.331377	0.378	0.095	6.89017e-43	EC	Agpat5
7.88389e-11	0.331121	0.859	0.743	1.26797e-06	EC	Mt-nd6
0	0.330998	0.336	0.002	0	EC	Fam89a
1.33759e-16	0.330195	0.755	0.582	2.15125e-12	EC	Abi1
8.9282e-15	0.329966	0.593	0.41	1.43592e-10	EC	Tor1aip2
2.04398e-14	0.329503	0.739	0.615	3.28734e-10	EC	Eif4e2
3.0763e-192	0.329454	0.299	0.012	4.94761e-188	EC	Pik3c2b
2.63657e-26	0.329352	0.444	0.194	4.2404e-22	EC	Gna12
7.35222e-46	0.329271	0.394	0.104	1.18246e-41	EC	Actg1
4.40431e-19	0.329095	0.461	0.231	7.08345e-15	EC	Gipc1
8.89915e-16	0.328326	0.876	0.861	1.43125e-11	EC	Churc1
1.15901e-37	0.328203	0.448	0.149	1.86404e-33	EC	Card19
1.92307e-31	0.327818	0.402	0.138	3.09287e-27	EC	Dbn1
2.55098e-23	0.327085	0.465	0.219	4.10275e-19	EC	Xpnpep1
1.86591e-11	0.326899	0.664	0.545	3.00095e-07	EC	Pcmtd1
7.46739e-07	0.326467	0.527	0.382	0.0120098	EC	Hist1h2bcl1
6.62537e-18	0.325537	0.867	0.83	1.06556e-13	EC	Rab11a
5.80115e-42	0.324958	0.332	0.082	9.32998e-38	EC	Scarb2
2.07146e-13	0.324517	0.593	0.397	3.33153e-09	EC	Add3
2.20882e-58	0.324121	0.253	0.037	3.55245e-54	EC	Fam107b
2.49087e-14	0.324104	0.846	0.683	4.00606e-10	EC	Tax1bp1
7.59887e-14	0.323961	0.589	0.398	1.22213e-09	EC	Luzp1
4.93543e-16	0.323898	0.556	0.346	7.93765e-12	EC	Yaf2
1.60413e-16	0.323364	0.639	0.414	2.57993e-12	EC	Synj2bp
3.6505e-09	0.323117	0.809	0.751	5.8711e-05	EC	Manf
0	0.322891	0.27	0.002	0	EC	Vom2r6
1.11484e-25	0.322337	0.402	0.157	1.793e-21	EC	Pawr
5.63713e-43	0.322253	0.365	0.095	9.06619e-39	EC	Insr
9.6792e-87	0.321898	0.332	0.043	1.55671e-82	EC	Rcc1l
6.1598e-14	0.321216	0.651	0.48	9.90681e-10	EC	Capzb
1.3659e-27	0.320532	0.448	0.179	2.19678e-23	EC	Klhl2
8.77794e-18	0.320525	0.888	0.825	1.41176e-13	EC	Ufm1
1.33574e-22	0.320154	0.954	0.956	2.14826e-18	EC	Cox7a2
2.39828e-109	0.319914	0.324	0.032	3.85715e-105	EC	Ccdc125
1.52873e-24	0.319293	0.515	0.246	2.45866e-20	EC	Clptm1l
4.30066e-15	0.319001	0.639	0.447	6.91675e-11	EC	Rbx1
3.27644e-18	0.318877	0.602	0.366	5.2695e-14	EC	Tes
2.11745e-16	0.318726	0.44	0.231	3.4055e-12	EC	Echdc1
1.0827e-15	0.318698	0.851	0.821	1.74131e-11	EC	Dynlt1
7.93747e-73	0.318354	0.336	0.053	1.27658e-68	EC	Schip1
8.80239e-12	0.317013	0.705	0.545	1.41569e-07	EC	Nptn
4.22584e-16	0.316808	1	1	6.79642e-12	EC	AY172581.24
3.63891e-21	0.315623	0.929	0.903	5.85245e-17	EC	Nedd8
6.2442e-25	0.315212	0.444	0.191	1.00425e-20	EC	Ireb2
2.49908e-36	0.314058	0.39	0.118	4.01927e-32	EC	Tex9
7.85053e-32	0.313965	0.452	0.164	1.2626e-27	EC	Ptbp3
2.19786e-20	0.313098	0.581	0.313	3.53481e-16	EC	Cyp20a1
7.14799e-28	0.312891	0.39	0.143	1.14961e-23	EC	Selenot
5.00964e-277	0.312387	0.278	0.004	8.05701e-273	EC	Dysf
2.28001e-45	0.312321	0.365	0.088	3.66694e-41	EC	Kdm5d
2.73751e-18	0.312229	0.506	0.277	4.40274e-14	EC	Bloc1s2
2.51606e-14	0.311952	0.656	0.485	4.04659e-10	EC	Kdelr3
8.07362e-12	0.311874	0.78	0.654	1.29848e-07	EC	Ttc3
3.10083e-14	0.311482	0.564	0.351	4.98707e-10	EC	Dnpep
4.68852e-16	0.31143	0.739	0.579	7.54054e-12	EC	Cisd1
6.80736e-27	0.3111	0.386	0.146	1.09483e-22	EC	Agpat1
1.37987e-14	0.310505	0.614	0.412	2.21924e-10	EC	Ate1
2.86357e-21	0.310018	0.959	0.953	4.60548e-17	EC	Psma2
8.26372e-23	0.308453	0.934	0.941	1.32905e-18	EC	Sem1
4.09605e-225	0.308177	0.203	0.002	6.58768e-221	EC	Hoxd10
3.60441e-07	0.307716	0.386	0.25	0.00579697	EC	Cyr61
4.22688e-16	0.307633	0.776	0.648	6.79809e-12	EC	LOC108348144
8.04233e-56	0.30734	0.278	0.047	1.29345e-51	EC	Magi3
7.33576e-16	0.307153	0.568	0.343	1.17981e-11	EC	Vat1
0	0.307055	0.266	0.002	0	EC	Cyyr1
3.94942e-26	0.306134	0.415	0.162	6.35186e-22	EC	Hsd3b7
1.39835e-36	0.304919	0.427	0.141	2.24896e-32	EC	Tnfaip1
4.81154e-23	0.304857	0.502	0.235	7.7384e-19	EC	Mgat1
1.05527e-11	0.304597	0.705	0.551	1.6972e-07	EC	Saraf
2.49843e-14	0.303827	0.851	0.804	4.01823e-10	EC	Psap
1.06059e-15	0.303666	0.676	0.429	1.70574e-11	EC	Slc35b1
8.82901e-18	0.303421	0.593	0.354	1.41997e-13	EC	Arpc4
3.93523e-14	0.303388	0.647	0.479	6.32904e-10	EC	Lamtor4
1.95337e-13	0.303387	0.672	0.481	3.14161e-09	EC	Pdcl3
3.24932e-19	0.303284	0.913	0.858	5.22589e-15	EC	Ube2d3
4.67751e-07	0.303021	0.539	0.435	0.00752284	EC	LOC100362980
1.87766e-302	0.302937	0.27	0.002	3.01984e-298	EC	RGD1561730
5.85794e-18	0.302791	0.544	0.317	9.42133e-14	EC	Snapc3
6.23475e-199	0.302151	0.266	0.008	1.00273e-194	EC	Cfap70
4.25952e-15	0.302116	0.68	0.49	6.85059e-11	EC	Tmem30a
9.16738e-15	0.301114	0.784	0.643	1.47439e-10	EC	Dnajc8
7.75165e-11	0.300537	0.593	0.44	1.2467e-06	EC	Dync1h1
3.74143e-226	0.300458	0.245	0.004	6.01734e-222	EC	Inpp5d
2.55205e-24	0.300074	0.452	0.2	4.10446e-20	EC	Cmas
7.00176e-30	0.299593	0.411	0.151	1.12609e-25	EC	Plekha1
2.97798e-23	0.298805	0.465	0.207	4.78949e-19	EC	Eif4g3
7.34223e-22	0.298596	0.481	0.231	1.18085e-17	EC	Wipf1
2.62926e-29	0.298392	0.378	0.133	4.22864e-25	EC	Cyb5r1
2.54982e-19	0.298247	0.78	0.576	4.10087e-15	EC	Arl6ip1
4.14049e-26	0.298146	0.394	0.148	6.65914e-22	EC	Hpcal1
3.64966e-10	0.298022	0.797	0.711	5.86975e-06	EC	Prpf4b
1.18001e-19	0.297773	0.971	0.97	1.89782e-15	EC	Atp6v1g1
9.58389e-25	0.297707	0.523	0.241	1.54138e-20	EC	Slc12a2
1.05715e-50	0.297477	0.212	0.03	1.70022e-46	EC	Ralgps2
1.15474e-10	0.297407	0.668	0.54	1.85716e-06	EC	Dnajc10
1.50275e-15	0.297098	0.56	0.327	2.41688e-11	EC	Pigp
1.07148e-13	0.297052	0.78	0.648	1.72326e-09	EC	Cyfip1
4.7683e-11	0.296957	0.78	0.697	7.66885e-07	EC	Uqcr10
4.12038e-28	0.296875	0.34	0.111	6.62681e-24	EC	Dock6
3.49409e-25	0.296443	0.461	0.192	5.61955e-21	EC	Epas1
2.73753e-132	0.296254	0.261	0.015	4.40277e-128	EC	Sh2d3c
2.92922e-14	0.296006	0.809	0.726	4.71106e-10	EC	Trip12
1.36482e-10	0.294792	0.664	0.522	2.19503e-06	EC	Arf5
1.18219e-08	0.294333	0.61	0.456	0.000190131	EC	Flna
2.61055e-18	0.29425	0.598	0.346	4.19855e-14	EC	Iqgap1
1.6439e-14	0.293802	0.407	0.213	2.64389e-10	EC	Hmgcr
2.02383e-15	0.293559	0.913	0.852	3.25493e-11	EC	NEWGENE-619861
3.8167e-10	0.293437	0.577	0.435	6.13839e-06	EC	LOC100909505
5.65454e-11	0.293021	0.614	0.441	9.0942e-07	EC	Jak1
1.44746e-35	0.292961	0.361	0.106	2.32794e-31	EC	Aplp1
3.24616e-10	0.291673	0.701	0.558	5.2208e-06	EC	Psmc1
1.25434e-13	0.291569	0.598	0.368	2.01736e-09	EC	Upp1
2.76331e-14	0.291241	0.465	0.259	4.44423e-10	EC	Zbtb20
1.43199e-22	0.291237	0.992	0.994	2.30307e-18	EC	H3f3c
4.75479e-13	0.291177	0.656	0.49	7.64714e-09	EC	Trir
3.22028e-11	0.290635	0.602	0.418	5.17918e-07	EC	LOC100360828
1.28996e-35	0.290589	0.295	0.074	2.07464e-31	EC	Gas6
7.7565e-05	0.29045	0.365	0.263	1	EC	Ifnar1
2.14671e-12	0.289167	0.755	0.553	3.45255e-08	EC	Plp2
3.39302e-14	0.288947	0.834	0.76	5.457e-10	EC	Minos1
1.62543e-24	0.288895	0.361	0.134	2.61418e-20	EC	Lrrc8c
2.34985e-109	0.288805	0.332	0.033	3.77927e-105	EC	Sipa1
1.12287e-15	0.288753	0.568	0.349	1.80591e-11	EC	Tm2d2
7.73075e-44	0.288281	0.149	0.017	1.24334e-39	EC	Ramp1
3.55488e-16	0.287999	0.481	0.265	5.71731e-12	EC	Shoc2
1.86999e-14	0.287722	0.73	0.561	3.00751e-10	EC	Snrnp27
8.35024e-26	0.287053	0.432	0.18	1.34297e-21	EC	Arsb
1.76007e-20	0.286671	0.436	0.207	2.83073e-16	EC	Stk25
4.91395e-211	0.286663	0.261	0.007	7.9031e-207	EC	Rps6ka2
4.374e-34	0.286324	0.282	0.072	7.0347e-30	EC	Myo10
2.84653e-14	0.286148	0.535	0.327	4.57808e-10	EC	Esco1
6.42167e-22	0.286036	0.394	0.167	1.0328e-17	EC	Heca
2.60045e-11	0.285828	0.598	0.431	4.18231e-07	EC	Pafah1b2
3.43792e-256	0.285323	0.249	0.003	5.5292e-252	EC	Rcsd1
4.94041e-13	0.285291	0.809	0.743	7.94566e-09	EC	Pfdn5
4.33003e-17	0.284474	0.573	0.339	6.96399e-13	EC	Twf1
1.28495e-14	0.284382	0.934	0.903	2.06658e-10	EC	Tmed10
2.98047e-17	0.284008	0.531	0.306	4.79349e-13	EC	Ap1s1
1.92932e-50	0.283884	0.237	0.037	3.10293e-46	EC	Cdh13
1.355e-50	0.28376	0.261	0.045	2.17925e-46	EC	Yes1
2.40016e-08	0.283651	0.809	0.745	0.000386018	EC	Rsrp1
8.04878e-12	0.283425	0.759	0.643	1.29449e-07	EC	Mrps14
1.07884e-27	0.283397	0.402	0.148	1.7351e-23	EC	Pgpep1
3.09822e-78	0.283173	0.245	0.025	4.98287e-74	EC	Uaca
8.65554e-11	0.282883	0.465	0.296	1.39207e-06	EC	Rnf115
1.39105e-12	0.28271	0.793	0.686	2.23723e-08	EC	Pfdn4
7.60506e-17	0.282385	0.49	0.26	1.22312e-12	EC	Tmem184b
5.43388e-62	0.282348	0.282	0.043	8.73932e-58	EC	Tspan13
8.22818e-16	0.281988	0.564	0.335	1.32334e-11	EC	Mycbp
2.57867e-64	0.281654	0.266	0.037	4.14728e-60	EC	Lpin3
1.17463e-11	0.281212	0.639	0.502	1.88916e-07	EC	Ybx1-ps3
1.31508e-96	0.280991	0.241	0.019	2.11505e-92	EC	Pparg
8.19551e-15	0.280972	0.867	0.835	1.31808e-10	EC	Atp5mf
3.97908e-15	0.280948	0.581	0.351	6.39955e-11	EC	Med28
9.16117e-16	0.280762	0.423	0.216	1.47339e-11	EC	Hivep2
7.02751e-08	0.28051	0.689	0.589	0.00113024	EC	Rtn3
4.50417e-61	0.27921	0.315	0.054	7.24405e-57	EC	Tp53i3
3.18671e-151	0.278816	0.278	0.015	5.12518e-147	EC	RT1-S3
1.1507e-09	0.278523	0.631	0.494	1.85067e-05	EC	Sqle
5.40872e-09	0.27757	0.685	0.59	8.69884e-05	EC	Selenoh
6.2504e-09	0.277413	0.714	0.603	0.000100525	EC	N4bp2l2
1.27593e-20	0.277197	0.983	0.965	2.05208e-16	EC	Atp5pf
3.04735e-11	0.276488	0.627	0.467	4.90106e-07	EC	Uxs1
3.52713e-11	0.276435	0.627	0.442	5.67268e-07	EC	Chmp2a
3.88133e-58	0.275808	0.274	0.043	6.24234e-54	EC	Pxdc1
3.64248e-17	0.27548	0.519	0.276	5.8582e-13	EC	Ddx39a
6.04226e-08	0.275417	0.531	0.425	0.000971776	EC	AABR07002683.1
3.26963e-100	0.275323	0.274	0.024	5.25854e-96	EC	Npr1
8.94394e-14	0.274984	0.506	0.294	1.43845e-09	EC	Lrp10
1.09663e-198	0.27469	0.286	0.01	1.76372e-194	EC	Ccnjl
1.9409e-110	0.274123	0.245	0.017	3.12155e-106	EC	Pald1
2.01148e-14	0.273825	0.846	0.766	3.23506e-10	EC	Pafah1b1
2.1539e-13	0.273735	0.83	0.734	3.46412e-09	EC	S100a11
2.12939e-08	0.272558	0.718	0.641	0.000342469	EC	Eif1b
2.39381e-233	0.272207	0.29	0.007	3.84996e-229	EC	Adcy4
1.26917e-11	0.271995	0.552	0.372	2.04121e-07	EC	Atox1
1.69157e-253	0.271829	0.274	0.005	2.72056e-249	EC	Tbc1d9
0	0.271623	0.261	0.002	0	EC	Mfng
8.64158e-14	0.271022	0.9	0.892	1.38982e-09	EC	Clta
1.7444e-42	0.270921	0.299	0.066	2.80552e-38	EC	Nmt2
7.85523e-13	0.270637	0.834	0.767	1.26336e-08	EC	Ndufb5
4.24198e-07	0.270247	0.664	0.58	0.00682237	EC	Tnpo1
6.76818e-27	0.27019	0.382	0.138	1.08853e-22	EC	Asap1
2.32815e-14	0.269929	0.573	0.353	3.74436e-10	EC	Usp15
9.31431e-11	0.269728	0.788	0.698	1.49802e-06	EC	Atp6v1d
4.40898e-09	0.269667	0.577	0.449	7.09097e-05	EC	Raly
8.87976e-11	0.269494	0.56	0.379	1.42813e-06	EC	Actn1
1.57309e-14	0.269492	0.934	0.925	2.53001e-10	EC	Erh
6.84197e-24	0.269168	0.324	0.114	1.10039e-19	EC	Tex2
3.14016e-25	0.268894	0.278	0.085	5.05032e-21	EC	Serinc2
6.88274e-13	0.268613	0.776	0.638	1.10695e-08	EC	Mdh2
3.44424e-10	0.267759	0.498	0.325	5.53937e-06	EC	Mysm1
1.90914e-12	0.267684	0.871	0.797	3.07047e-08	EC	AABR07049994.1
5.82076e-11	0.267336	0.664	0.519	9.36153e-07	EC	Mrpl41
4.63934e-73	0.266465	0.29	0.039	7.46145e-69	EC	Dpysl3
3.66332e-31	0.266448	0.365	0.116	5.89171e-27	EC	S100a13
6.374e-07	0.266173	0.241	0.133	0.0102513	EC	Sulf2
1.11409e-15	0.265948	0.427	0.217	1.7918e-11	EC	Acadm
3.33872e-08	0.265678	0.668	0.583	0.000536966	EC	LOC108348078.1
1.97662e-15	0.265237	0.527	0.299	3.179e-11	EC	Atp6v1c1
3.04338e-10	0.265021	0.975	0.971	4.89468e-06	EC	Bsg
1.86736e-11	0.264858	0.519	0.34	3.00328e-07	EC	Coa3
1.55994e-16	0.264664	0.971	0.964	2.50886e-12	EC	Eif4g2
1.56963e-15	0.264639	0.938	0.966	2.52444e-11	EC	Cox7a2l
4.76404e-08	0.264068	0.751	0.641	0.0007662	EC	Rhoj
1.79969e-16	0.263855	0.378	0.182	2.89445e-12	EC	Plcg1
4.56982e-25	0.26329	0.278	0.085	7.34963e-21	EC	Mlh3
5.09313e-11	0.262971	0.863	0.762	8.19127e-07	EC	Nfe2l2
6.21208e-06	0.262703	0.498	0.387	0.099909	EC	Ets2
2.69574e-26	0.262678	1	1	4.33555e-22	EC	Mt-nd2
1.4642e-23	0.262381	0.361	0.139	2.35487e-19	EC	Pxn
3.11244e-26	0.262336	0.29	0.09	5.00574e-22	EC	Pcdh19
0.00602999	0.262142	0.622	0.533	1	EC	Cxcl1
1.27702e-15	0.262042	0.481	0.269	2.05383e-11	EC	Rap1gds1
1.52511e-15	0.261632	0.975	0.985	2.45283e-11	EC	Laptm4a
1.1454e-09	0.261458	0.718	0.617	1.84214e-05	EC	Cyb5a
6.20133e-22	0.261382	0.241	0.073	9.9736e-18	EC	Per2
2.12188e-11	0.261237	0.813	0.731	3.41262e-07	EC	Ergic2
8.86505e-09	0.260814	0.701	0.566	0.000142577	EC	Top1
3.48712e-28	0.26079	0.415	0.152	5.60833e-24	EC	Colgalt1
1.23207e-11	0.260416	0.544	0.352	1.98154e-07	EC	Fcho2
5.64059e-09	0.260251	0.739	0.594	9.07176e-05	EC	Srpra
3.96209e-08	0.25984	0.232	0.117	0.000637223	EC	Plscr1
6.66185e-180	0.259011	0.158	0.001	1.07143e-175	EC	Krt12
1.72924e-10	0.258983	0.61	0.434	2.78113e-06	EC	Asah1
1.53952e-09	0.258955	0.685	0.549	2.47602e-05	EC	Ufc1
2.06916e-18	0.258858	0.311	0.125	3.32783e-14	EC	Cklf
4.31224e-14	0.258832	0.867	0.808	6.93537e-10	EC	Cox6b1
7.12258e-70	0.258729	0.303	0.044	1.14553e-65	EC	Ccnyl1
1.40725e-12	0.258598	0.826	0.749	2.26329e-08	EC	Paip2
1.48603e-28	0.258512	0.39	0.139	2.38998e-24	EC	Tecr
1.22336e-10	0.258278	0.631	0.469	1.96753e-06	EC	Emc6
1.14636e-10	0.258115	0.535	0.356	1.84368e-06	EC	Sypl1
3.36035e-07	0.257631	0.983	0.994	0.00540445	EC	AY172581.9
5.76943e-12	0.257498	0.905	0.879	9.27897e-08	EC	Tomm20
1.20362e-11	0.257406	0.568	0.37	1.93578e-07	EC	Nck1
6.08337e-06	0.257397	0.797	0.777	0.0978388	EC	Magt1
8.59611e-12	0.25737	0.432	0.257	1.38251e-07	EC	Slc30a4
3.26867e-19	0.257056	1	1	5.257e-15	EC	Mt-cyb
5.21276e-13	0.256927	0.469	0.278	8.38368e-09	EC	Secisbp2l
5.57436e-13	0.256512	0.527	0.332	8.96524e-09	EC	Pam16
2.32462e-11	0.256503	0.481	0.306	3.73868e-07	EC	Pet100
2.05763e-28	0.256049	0.353	0.116	3.30929e-24	EC	Impdh1
4.29624e-18	0.255937	0.386	0.173	6.90964e-14	EC	Rnf103
7.6769e-07	0.255922	0.656	0.54	0.0123468	EC	Wapl
4.28407e-25	0.255603	0.324	0.111	6.89007e-21	EC	Btbd10
1.80961e-16	0.255462	0.44	0.223	2.91039e-12	EC	Gskip
3.88274e-42	0.255459	0.224	0.039	6.24461e-38	EC	Layn
3.03961e-07	0.254763	0.651	0.536	0.00488861	EC	Atxn10
6.74627e-24	0.253475	0.361	0.135	1.085e-19	EC	RGD1308134
4.61879e-17	0.252962	0.407	0.194	7.4284e-13	EC	Chuk
2.41318e-08	0.25232	0.581	0.434	0.000388112	EC	Herc1
9.20597e-08	0.25208	0.718	0.642	0.0014806	EC	Elob
3.2415e-35	0.25187	0.336	0.092	5.2133e-31	EC	RGD1359290
1.89162e-240	0.251761	0.212	0.002	3.04229e-236	EC	Ces2
3.62687e-09	0.25165	0.813	0.78	5.8331e-05	EC	Txnl1
1.68192e-08	0.250929	0.585	0.441	0.000270503	EC	Jmjd1c
2.77659e-07	0.250421	0.531	0.381	0.00446559	EC	Gdi1
1.78638e-303	3.99689	0.9	0.014	2.87303e-299	Immune	Ccl6
3.58181e-151	3.52733	0.9	0.032	5.76062e-147	Immune	Pf4
3.09427e-21	3.47328	1	0.999	4.97651e-17	Immune	Fth1
0	3.40492	1	0.017	0	Immune	Mrc1
0	3.3739	1	0.008	0	Immune	Tyrobp
0	3.3266	1	0.007	0	Immune	RGD1559482
0	3.31885	0.867	0.008	0	Immune	Ccl3
1.15341e-61	3.26967	0.833	0.075	1.85503e-57	Immune	Tf
0	3.17534	1	0.014	0	Immune	Fcgr2a
0	3.02543	1	0.013	0	Immune	Bcl2a1
3.12886e-15	2.80998	0.833	0.386	5.03215e-11	Immune	Cxcl3
0	2.74106	0.867	0.007	0	Immune	Arg1
4.00166e-303	2.67999	1	0.018	6.43586e-299	Immune	Fcer1g
4.71766e-21	2.6581	1	0.911	7.58742e-17	Immune	Sat1
0	2.62147	1	0.01	0	Immune	Cd53
3.5095e-21	2.48768	1	0.983	5.64432e-17	Immune	Ftl1
5.56846e-22	2.47887	1	0.521	8.95575e-18	Immune	Lgals3
0	2.42645	0.867	0.002	0	Immune	C1qc
9.40929e-305	2.36589	0.533	0.004	1.5133e-300	Immune	Ccl4
1.88463e-39	2.31041	0.833	0.116	3.03105e-35	Immune	Cxcl2
1.0823e-18	2.26118	1	0.775	1.74067e-14	Immune	Hmox1
3.82176e-21	2.24979	1	0.922	6.14654e-17	Immune	Ctsb
7.77469e-115	2.09978	0.9	0.043	1.2504e-110	Immune	Srgn
1.009e-153	2.06697	0.933	0.034	1.62278e-149	Immune	Cd68
0	2.03826	0.867	0.002	0	Immune	Slamf9
0	2.00875	0.967	0.002	0	Immune	Laptm5
1.53006e-119	2.00381	0.8	0.032	2.46079e-115	Immune	Thbd
2.54436e-21	1.99403	1	0.645	4.09209e-17	Immune	LOC100360087
0.00620983	1.94272	0.4	0.235	1	Immune	Ccl7
1.66407e-21	1.90695	0.967	0.475	2.67632e-17	Immune	Ctsd
4.69754e-21	1.88955	1	0.805	7.55505e-17	Immune	Psap
8.6224e-20	1.87298	1	0.546	1.38674e-15	Immune	Gpnmb
4.94568e-21	1.86546	0.967	0.462	7.95414e-17	Immune	Glul
2.98042e-42	1.85045	0.933	0.155	4.79341e-38	Immune	Dab2
0	1.84964	0.833	0.003	0	Immune	Cybb
2.19373e-30	1.84916	0.9	0.195	3.52818e-26	Immune	Nabp1
0	1.82731	0.667	0.002	0	Immune	C1qb
3.29963e-40	1.82595	0.867	0.126	5.30679e-36	Immune	Pla2g7
0	1.7862	0.767	0.001	0	Immune	C1qa
4.334e-20	1.77912	1	0.992	6.97037e-16	Immune	B2m
1.09106e-40	1.74736	0.967	0.176	1.75476e-36	Immune	Ctsz
1.98272e-147	1.74545	0.867	0.03	3.1888e-143	Immune	Lcp1
0	1.7317	0.5	0.001	0	Immune	F13a1
4.19444e-20	1.70726	1	0.701	6.74591e-16	Immune	Prdx5
0	1.67988	0.8	0.006	0	Immune	Aif1
6.72016e-70	1.65634	1	0.098	1.0808e-65	Immune	Stom
7.81057e-18	1.65222	0.967	0.667	1.25617e-13	Immune	Snx5
3.73824e-18	1.61773	0.9	0.315	6.01221e-14	Immune	Glrx
3.93147e-27	1.61466	1	0.342	6.32298e-23	Immune	Hebp1
2.46675e-58	1.57264	1	0.122	3.96728e-54	Immune	Smpdl3a
3.77065e-21	1.55924	1	0.816	6.06433e-17	Immune	Atp6v0c
1.29804e-20	1.55058	1	0.594	2.08765e-16	Immune	Atp6ap2
0	1.54522	0.867	0.003	0	Immune	Lilrb4
2.12481e-18	1.47855	1	0.758	3.41733e-14	Immune	Lgmn
5.28335e-10	1.4567	0.933	0.671	8.49721e-06	Immune	Mt1
1.91647e-138	1.41259	0.867	0.032	3.08226e-134	Immune	Il18
1.55715e-108	1.39476	0.867	0.042	2.50436e-104	Immune	Creg1
0	1.38043	0.867	0.002	0	Immune	Ccr1
1.06987e-13	1.37184	0.9	0.551	1.72067e-09	Immune	Taldo1
1.03092e-17	1.36466	0.7	0.178	1.65804e-13	Immune	Dlgap5
8.964e-48	1.35156	0.8	0.084	1.44168e-43	Immune	Plin2
6.22056e-105	1.34728	0.9	0.048	1.00045e-100	Immune	Rac2
5.82787e-21	1.33041	0.967	0.431	9.37297e-17	Immune	Atp6v0b
1.14159e-15	1.31557	1	0.89	1.83601e-11	Immune	Cltc
1.97363e-34	1.3132	0.8	0.124	3.17419e-30	Immune	Arhgdib
3.61322e-09	1.30676	0.7	0.339	5.81114e-05	Immune	Tbc1d23
9.13568e-07	1.28367	0.5	0.214	0.0146929	Immune	Pdpn
2.41976e-18	1.27958	0.867	0.315	3.8917e-14	Immune	Gmfg
0	1.27637	0.6	0.005	0	Immune	LOC100359515
3.27692e-21	1.2726	0.933	0.358	5.27026e-17	Immune	Gpx1
3.20617e-139	1.2697	0.767	0.024	5.15648e-135	Immune	Cd200r1
0	1.26288	0.467	0.001	0	Immune	AC114233.2
0	1.2516	0.467	0.001	0	Immune	Rgs1
1.15778e-06	1.24804	1	0.992	0.0186205	Immune	Ctsl
1.41971e-17	1.24777	0.933	0.455	2.28331e-13	Immune	Cyba
3.59189e-06	1.24359	0.467	0.171	0.0577684	Immune	Gadd45a
1.07498e-15	1.23105	0.667	0.178	1.72888e-11	Immune	Sema3c
1.62816e-145	1.22023	0.267	0.002	2.61857e-141	Immune	Clec10a
1.45784e-33	1.21743	0.967	0.193	2.34465e-29	Immune	Spryd7
7.73653e-16	1.215	0.967	0.588	1.24427e-11	Immune	Tmem14c
4.03288e-17	1.19468	1	0.964	6.48608e-13	Immune	Cstb
6.19248e-20	1.19244	1	0.898	9.95937e-16	Immune	Arpc2
1.10524e-53	1.18818	0.7	0.058	1.77756e-49	Immune	Tmem140
5.90288e-75	1.18659	0.9	0.07	9.4936e-71	Immune	Slc48a1
0	1.1769	0.467	0.002	0	Immune	Nos2
6.16142e-07	1.16974	0.8	0.535	0.00990942	Immune	Cxcl1
1.21151e-266	1.15998	0.7	0.009	1.94847e-262	Immune	Slc28a2
1.01441e-18	1.15264	1	0.763	1.63147e-14	Immune	Ctsa
6.31352e-19	1.13209	1	0.894	1.0154e-14	Immune	Atp6v0e1
0	1.11568	0.5	0.001	0	Immune	Il7r
4.17619e-18	1.11322	0.933	0.349	6.71656e-14	Immune	RT1-A2
3.99919e-15	1.1053	1	0.665	6.4319e-11	Immune	Litaf
2.63872e-13	1.10188	0.8	0.323	4.24386e-09	Immune	Slc6a6
8.07536e-06	1.09577	0.467	0.185	0.129876	Immune	Slpi
2.80766e-16	1.09018	1	0.962	4.51556e-12	Immune	Txn1
4.7431e-17	1.07987	0.933	0.438	7.62833e-13	Immune	Asah1
3.13651e-29	1.06043	0.9	0.195	5.04444e-25	Immune	Npl
4.02963e-11	1.05839	1	0.963	6.48086e-07	Immune	Fabp5
3.16093e-106	1.05608	0.733	0.03	5.08372e-102	Immune	Lpxn
8.82367e-24	1.05007	0.933	0.28	1.41911e-19	Immune	Plekhb2
4.49099e-14	1.04907	1	0.736	7.22285e-10	Immune	S100a11
1.80245e-07	1.04488	0.867	0.686	0.00289888	Immune	Ccng1
0	1.04046	0.633	0.002	0	Immune	Clec7a
4.18155e-83	1.03893	0.733	0.039	6.72518e-79	Immune	Ampd3
1.07351e-24	1.03705	0.9	0.243	1.72652e-20	Immune	Rnaset2
2.0821e-15	1.0316	1	0.863	3.34864e-11	Immune	Vapa
6.55432e-12	1.02108	0.867	0.435	1.05413e-07	Immune	Fam3c
2.25001e-21	1.01428	0.8	0.192	3.61868e-17	Immune	Cited2
2.34645e-05	1.01374	0.667	0.355	0.377379	Immune	S100a4
1.71463e-12	1.01007	0.933	0.613	2.75764e-08	Immune	Pnpla8
4.64734e-228	1.00657	0.633	0.009	7.47432e-224	Immune	Ms4a6a
0	1.00606	0.7	0.003	0	Immune	Folr2
1.37459e-14	1.00262	1	0.97	2.21075e-10	Immune	Atp6v1g1
1.54474e-15	0.996032	1	0.828	2.48441e-11	Immune	Snx3
0	0.995962	0.7	0	0	Immune	Trem1
3.71427e-263	0.994946	0.4	0.002	5.97366e-259	Immune	Ccl12
3.2387e-11	0.992801	1	0.886	5.2088e-07	Immune	S100a10
2.3042e-10	0.992359	0.867	0.541	3.70585e-06	Immune	Lamp1
9.94954e-17	0.985563	0.9	0.344	1.60018e-12	Immune	Cox17
6.53285e-27	0.985092	0.833	0.172	1.05068e-22	Immune	Slfn2
8.15476e-91	0.981191	0.767	0.039	1.31153e-86	Immune	Best1
7.96421e-32	0.98072	0.767	0.118	1.28088e-27	Immune	Plscr1
2.58553e-11	0.974353	0.967	0.873	4.1583e-07	Immune	Bnip3
0	0.968736	0.333	0	0	Immune	Ccl9
4.05279e-13	0.968049	1	0.916	6.51809e-09	Immune	Calm2
1.54857e-15	0.965227	0.967	0.45	2.49057e-11	Immune	Nampt
1.37623e-15	0.955066	1	0.675	2.21339e-11	Immune	Myl12b
1.63249e-27	0.954533	0.9	0.177	2.62554e-23	Immune	MGC105649
0	0.951262	0.767	0.003	0	Immune	RGD1563400
5.38137e-40	0.949683	0.667	0.071	8.65485e-36	Immune	Slc43a2
2.35569e-17	0.945952	0.933	0.36	3.78865e-13	Immune	Mien1
1.32325e-13	0.936564	0.967	0.465	2.12818e-09	Immune	Cd44
0	0.936008	0.567	0.001	0	Immune	Osm
0	0.935265	0.6	0.003	0	Immune	Clec4d
1.21454e-74	0.904863	0.633	0.032	1.95334e-70	Immune	Slc7a8
2.06025e-13	0.898664	1	0.673	3.31351e-09	Immune	Grn
7.18295e-13	0.895747	0.467	0.096	1.15523e-08	Immune	Anxa3
7.51134e-72	0.894996	0.6	0.03	1.20805e-67	Immune	RGD1565355
8.21956e-06	0.873835	0.633	0.37	0.132195	Immune	Gna13
1.6076e-13	0.871036	1	0.86	2.5855e-09	Immune	Npc2
2.07136e-10	0.869929	0.933	0.671	3.33137e-06	Immune	Abca1
4.03152e-89	0.86899	0.733	0.036	6.48389e-85	Immune	AABR07054189.1
1.91013e-21	0.866655	0.8	0.186	3.07207e-17	Immune	RT1-CE10
1.17906e-14	0.859293	0.9	0.448	1.89628e-10	Immune	Ostf1
2.53261e-107	0.856288	0.667	0.024	4.0732e-103	Immune	Gngt2
2.42465e-15	0.854151	0.933	0.439	3.89956e-11	Immune	Tmem256
1.96267e-23	0.848504	0.567	0.08	3.15656e-19	Immune	Pmaip1
[truncated: 552 more rows]

## Sheet: 3-Cluster markers P7 native
p_val	avg_logFC	pct.1	pct.2	p_val_adj	cluster	gene
0	2.16312	0.812	0.022	0	Other epi	Agr2
0	2.16259	0.975	0.035	0	Other epi	Aldh1a1
0	1.96648	0.788	0.017	0	Other epi	Lypd2
0	1.34838	0.5	0.008	0	Other epi	Cyp2f4
0	1.27386	0.462	0.006	0	Other epi	Spaca9
0	1.27141	0.4	0.005	0	Other epi	Hydin
0	1.20246	0.4	0.004	0	Other epi	Bpifa5
0	1.06484	0.388	0.004	0	Other epi	Spag17
0	1.04019	0.412	0.005	0	Other epi	Pifo
0	1.01797	0.475	0.006	0	Other epi	Ccdc113
0	0.925157	0.525	0.009	0	Other epi	Chia
0	0.910764	0.388	0.004	0	Other epi	Wdr63
0	0.899531	0.288	0.002	0	Other epi	Rp1
0	0.872327	0.45	0.004	0	Other epi	AABR07030823.1
0	0.86132	0.575	0.01	0	Other epi	RGD1564463
0	0.836907	0.412	0.005	0	Other epi	RGD1565611
0	0.795463	0.412	0.004	0	Other epi	Cfap161
0	0.749944	0.4	0.003	0	Other epi	Tekt4
0	0.72257	0.688	0.003	0	Other epi	Sox2
0	0.64093	0.4	0.004	0	Other epi	Ccna1
0	0.616549	0.338	0.002	0	Other epi	Cfap65
0	0.594644	0.312	0.002	0	Other epi	Pih1d3
0	0.581653	0.338	0.003	0	Other epi	Dnah9
0	0.543735	0.262	0.001	0	Other epi	AABR07071287.1
0	0.542073	0.562	0.004	0	Other epi	Agr3
0	0.534219	0.312	0.001	0	Other epi	Rsph14
0	0.513505	0.35	0.002	0	Other epi	AC103535.1
0	0.426042	0.288	0.001	0	Other epi	Armc4
0	0.40945	0.338	0.001	0	Other epi	RGD1309139
0	0.385301	0.325	0.001	0	Other epi	Tp73
0	0.380757	0.3	0.001	0	Other epi	LOC499240
0	0.338663	0.238	0.001	0	Other epi	Fbxo36
0	0.332954	0.262	0.001	0	Other epi	Ccdc78
0	0.324335	0.25	0.001	0	Other epi	RGD1308544
0	0.318876	0.412	0.005	0	Other epi	Lpar3
0	0.310297	0.388	0.003	0	Other epi	Slc16a11
0	0.287476	0.3	0.002	0	Other epi	Dnah2
0	0.275144	0.225	0	0	Other epi	Stpg1
0	0.262014	0.35	0.001	0	Other epi	Adam28
2.08231e-307	0.265362	0.275	0.001	3.77503e-303	Other epi	AABR07068304.1
7.24393e-306	0.708249	0.412	0.005	1.31325e-301	Other epi	Drc3
1.57807e-302	1.09423	0.512	0.01	2.86088e-298	Other epi	Capsl
1.7702e-302	0.721048	0.362	0.004	3.20919e-298	Other epi	Saxo2
4.76783e-296	0.8379	0.4	0.005	8.6436e-292	Other epi	Dnali1
1.94827e-288	0.826449	0.375	0.005	3.53201e-284	Other epi	Ak7
1.01142e-286	0.377825	0.3	0.002	1.83361e-282	Other epi	Caps2
5.5639e-286	0.416014	0.338	0.003	1.00868e-281	Other epi	Akap14
5.6551e-284	0.251697	0.225	0.001	1.02521e-279	Other epi	Stk33
7.35928e-284	0.555915	0.312	0.003	1.33416e-279	Other epi	Drc1
9.71369e-283	1.11671	0.438	0.007	1.76099e-278	Other epi	Dydc2
2.19819e-281	0.765271	0.7	0.023	3.98509e-277	Other epi	Cldn10
5.88261e-280	0.290469	0.25	0.001	1.06646e-275	Other epi	AABR07056636.1
6.02265e-275	1.73654	0.5	0.01	1.09185e-270	Other epi	Cfap126
1.96008e-271	0.395775	0.262	0.002	3.55343e-267	Other epi	Zbbx
1.7018e-270	0.293118	0.238	0.001	3.08519e-266	Other epi	Fbxl13
9.22857e-262	0.34535	0.225	0.001	1.67305e-257	Other epi	Fam92b
2.32074e-260	0.482392	0.538	0.013	4.20727e-256	Other epi	5330417C22Rik
5.19133e-260	1.22539	0.312	0.003	9.41137e-256	Other epi	Bpifb1
3.15484e-259	0.400076	0.275	0.002	5.71941e-255	Other epi	LOC100359479
1.28901e-258	1.07677	0.45	0.009	2.33684e-254	Other epi	Riiad1
2.37617e-258	0.724816	0.388	0.006	4.30776e-254	Other epi	RGD1306233
5.5689e-258	0.327444	0.45	0.009	1.00959e-253	Other epi	Cldn4
8.22258e-257	0.296444	0.2	0.001	1.49067e-252	Other epi	Dnah5
4.70997e-253	0.357474	0.212	0.001	8.53871e-249	Other epi	AABR07065353.1
1.29618e-252	0.710695	0.338	0.004	2.34984e-248	Other epi	Ccdc40
4.80084e-252	0.296181	0.238	0.001	8.70345e-248	Other epi	LOC102554838
2.2756e-248	0.458401	0.338	0.004	4.12543e-244	Other epi	Dnah1
1.44347e-247	1.18264	0.4	0.007	2.61687e-243	Other epi	Ak9
1.2161e-245	0.853464	0.388	0.006	2.20467e-241	Other epi	Gng13
3.43785e-244	1.35382	0.438	0.009	6.23248e-240	Other epi	LOC680885
1.67581e-243	1.51232	0.475	0.011	3.03807e-239	Other epi	Ccdc153
1.64221e-242	0.559799	0.262	0.002	2.97717e-238	Other epi	Fam216b
2.8883e-242	0.257267	0.262	0.002	5.2362e-238	Other epi	Ccdc103
2.36097e-241	0.368103	0.325	0.004	4.2802e-237	Other epi	Mia
2.55876e-236	0.357473	0.238	0.002	4.63878e-232	Other epi	Cfap206
6.96008e-235	0.586648	0.362	0.006	1.26179e-230	Other epi	Nme5
1.43359e-231	0.603502	0.362	0.006	2.59896e-227	Other epi	Iqcg
1.59596e-229	0.275371	0.175	0.001	2.89331e-225	Other epi	Spata18
3.4842e-229	0.337785	0.275	0.003	6.31651e-225	Other epi	Ccdc180
3.52784e-229	0.35242	0.275	0.003	6.39562e-225	Other epi	Dnai1
1.72118e-228	1.40273	0.462	0.011	3.12032e-224	Other epi	Efcab10
5.09243e-223	1.25061	0.562	0.018	9.23207e-219	Other epi	Lrriq1
4.56947e-220	0.613384	0.312	0.004	8.284e-216	Other epi	Deup1
1.43471e-218	0.719879	0.6	0.021	2.60099e-214	Other epi	Cyp2s1
9.50482e-218	0.586014	0.525	0.016	1.72313e-213	Other epi	Ffar4
4.44374e-214	0.583542	0.262	0.003	8.05606e-210	Other epi	Dnah6
6.82741e-214	0.347683	0.275	0.003	1.23774e-209	Other epi	RGD1564308
1.74249e-213	1.44661	0.462	0.012	3.15896e-209	Other epi	Sntn
2.41865e-210	1.28719	0.475	0.013	4.38477e-206	Other epi	Rsph1
9.17068e-210	0.716745	0.712	0.032	1.66255e-205	Other epi	Rassf9
1.54852e-209	0.382584	0.412	0.009	2.8073e-205	Other epi	Spag8
3.38914e-209	0.561006	0.388	0.008	6.14417e-205	Other epi	Cfap77
8.0439e-209	1.12801	0.45	0.012	1.45828e-204	Other epi	Krt15
1.82722e-208	0.445227	0.25	0.003	3.31257e-204	Other epi	LOC502684
2.62101e-208	0.264693	0.25	0.003	4.75162e-204	Other epi	Daw1
7.75175e-208	0.619144	0.35	0.006	1.40531e-203	Other epi	Odf3b
1.49472e-204	0.479371	0.35	0.007	2.70977e-200	Other epi	Lrrc56
7.7122e-204	0.721336	0.525	0.017	1.39814e-199	Other epi	Msln
1.1509e-203	0.304236	0.262	0.003	2.08646e-199	Other epi	T2
1.04157e-202	0.736945	0.4	0.009	1.88826e-198	Other epi	Rsph10b
4.96776e-202	0.425998	0.325	0.006	9.00604e-198	Other epi	Ttc21a
2.68881e-198	0.855133	0.475	0.014	4.87455e-194	Other epi	LOC108348266
5.73637e-198	0.472299	0.25	0.003	1.03995e-193	Other epi	Cfap53
6.48057e-198	0.29865	0.238	0.002	1.17486e-193	Other epi	Tsnaxip1
9.63293e-197	0.803901	0.412	0.01	1.74635e-192	Other epi	Lrrc46
3.68301e-196	0.420172	0.325	0.006	6.67694e-192	Other epi	LOC100912373
6.39908e-195	0.368313	0.212	0.002	1.16009e-190	Other epi	Lrrc6
1.09216e-194	0.419517	0.3	0.005	1.97997e-190	Other epi	Fank1
3.96521e-193	0.294807	0.225	0.002	7.18853e-189	Other epi	Dnaaf1
7.51826e-192	0.366334	0.462	0.014	1.36299e-187	Other epi	Coro6
8.50681e-185	1.4085	0.25	0.003	1.5422e-180	Other epi	Cyp2a3
9.19043e-185	0.274634	0.25	0.003	1.66613e-180	Other epi	Dnaaf3
1.94652e-183	0.8493	0.3	0.005	3.52884e-179	Other epi	Tmem212
2.99089e-183	0.267794	0.4	0.01	5.42218e-179	Other epi	Cldn8
9.31404e-183	0.419611	0.325	0.006	1.68854e-178	Other epi	Cfap52
4.00475e-182	1.2114	0.375	0.009	7.26021e-178	Other epi	Cfap44
1.61909e-181	1.46209	0.875	0.064	2.93525e-177	Other epi	Tspan1
5.56813e-179	0.696803	0.375	0.009	1.00945e-174	Other epi	Fam227a
9.9089e-179	0.254292	0.175	0.001	1.79638e-174	Other epi	RGD1560146
2.30329e-174	1.17757	0.438	0.014	4.17564e-170	Other epi	Wdr66
8.54976e-174	0.535173	0.288	0.005	1.54999e-169	Other epi	Rgs22
1.02454e-172	0.254327	0.225	0.003	1.85739e-168	Other epi	LOC103691261
6.73576e-172	0.452789	0.3	0.006	1.22113e-167	Other epi	Hdc
1.17371e-171	0.458535	0.312	0.006	2.12782e-167	Other epi	RGD1564149
1.99623e-170	1.62148	0.45	0.016	3.61897e-166	Other epi	Dnah12
1.89685e-168	0.265549	0.312	0.007	3.4388e-164	Other epi	LOC361016
3.99642e-168	1.06124	0.4	0.012	7.24511e-164	Other epi	LOC100361866
3.94388e-167	0.384623	0.2	0.002	7.14985e-163	Other epi	AABR07030520.1
6.14842e-165	0.352302	0.325	0.008	1.11465e-160	Other epi	Ttc25
1.90575e-164	0.915952	0.438	0.015	3.45493e-160	Other epi	Zmynd10
2.72161e-164	1.4482	0.512	0.022	4.934e-160	Other epi	Mlf1
3.23179e-162	2.87292	0.862	0.073	5.8589e-158	Other epi	Sec14l3
7.65008e-159	0.315971	0.25	0.004	1.38688e-154	Other epi	Ctrb1
5.53159e-158	2.56433	0.588	0.031	1.00282e-153	Other epi	Dynlrb2
5.83415e-152	1.31771	0.612	0.035	1.05767e-147	Other epi	Kng1
1.40453e-151	1.22952	0.812	0.064	2.54627e-147	Other epi	Smim22
6.33827e-150	0.290202	0.25	0.005	1.14906e-145	Other epi	LOC360479
1.03204e-148	0.251011	0.262	0.005	1.87099e-144	Other epi	Ccdc114
2.37985e-148	0.504498	0.288	0.006	4.31444e-144	Other epi	Lrrc34
1.05846e-147	0.491803	0.375	0.012	1.91888e-143	Other epi	Fam84a
1.0646e-147	0.584806	0.362	0.011	1.93001e-143	Other epi	Cfap100
8.43798e-143	0.27294	0.438	0.017	1.52972e-138	Other epi	Six4
1.73533e-142	0.541199	0.3	0.008	3.14599e-138	Other epi	Adgb
2.55718e-141	0.252614	0.325	0.009	4.63591e-137	Other epi	Gsta3
3.693e-141	0.477006	0.175	0.002	6.69503e-137	Other epi	Ccno
2.30141e-136	0.836405	0.412	0.017	4.17223e-132	Other epi	Enkur
3.856e-135	0.344113	0.262	0.006	6.99054e-131	Other epi	Wfdc21
6.47793e-135	0.49929	0.538	0.029	1.17438e-130	Other epi	Slc15a2
1.39442e-133	0.280749	0.188	0.003	2.52794e-129	Other epi	Stpg4
8.0556e-133	0.35881	0.262	0.006	1.4604e-128	Other epi	Spef2
8.88083e-133	0.362248	0.25	0.005	1.61e-128	Other epi	Cfap57
3.52812e-132	0.344574	0.288	0.008	6.39613e-128	Other epi	Dnah11
1.55275e-129	1.46084	0.925	0.103	2.81499e-125	Other epi	Krt8
7.48507e-129	1.47186	0.838	0.086	1.35697e-124	Other epi	Ephx1
1.01063e-128	0.362157	0.5	0.026	1.83217e-124	Other epi	Fam167a
6.32712e-128	2.95461	0.625	0.046	1.14704e-123	Other epi	Fam183a
1.69846e-125	0.516267	0.412	0.018	3.07914e-121	Other epi	Slc44a4
2.66067e-125	1.04281	0.812	0.076	4.82352e-121	Other epi	Krt18
5.35109e-124	1.74406	0.888	0.101	9.701e-120	Other epi	Cyp4b1
1.09783e-123	0.563499	0.312	0.01	1.99026e-119	Other epi	Dnah7
9.84531e-123	0.432058	0.45	0.022	1.78486e-118	Other epi	Mab21l4
2.2993e-121	0.252439	0.4	0.017	4.1684e-117	Other epi	Scnn1b
1.1002e-120	0.793878	0.812	0.076	1.99455e-116	Other epi	Cldn3
3.72831e-120	0.820559	0.725	0.062	6.75906e-116	Other epi	Cpe
9.6172e-120	1.65422	0.838	0.093	1.7435e-115	Other epi	Cd24
2.28339e-119	0.43715	0.625	0.045	4.13956e-115	Other epi	Tmprss2
5.57705e-119	1.32513	0.95	0.114	1.01106e-114	Other epi	Gpx2
4.37985e-118	0.312982	0.525	0.031	7.94022e-114	Other epi	Elf3
9.77046e-118	0.257847	0.262	0.007	1.77129e-113	Other epi	Ubxn11
1.57799e-116	0.611513	0.35	0.014	2.86073e-112	Other epi	Ccdc173
2.4399e-116	1.10194	0.525	0.034	4.4233e-112	Other epi	Rsph9
2.47572e-115	0.807904	0.788	0.077	4.48823e-111	Other epi	Cldn7
3.05891e-115	1.30905	0.512	0.033	5.5455e-111	Other epi	RGD1561916
8.87479e-114	0.276254	0.45	0.024	1.60891e-109	Other epi	Tent5c
3.89333e-113	0.729182	0.388	0.018	7.05822e-109	Other epi	Ropn1l
8.62518e-113	0.564295	0.488	0.029	1.56366e-108	Other epi	RGD1305347
1.56194e-112	0.373646	0.325	0.012	2.83164e-108	Other epi	Styxl1
2.1643e-112	0.528691	0.288	0.009	3.92366e-108	Other epi	Catip
2.17633e-112	0.767715	0.462	0.026	3.94546e-108	Other epi	Morn2
4.63091e-111	0.877335	0.438	0.024	8.39538e-107	Other epi	Ccdc39
5.16486e-111	0.839723	0.4	0.02	9.36337e-107	Other epi	Ldlrad1
2.41581e-109	0.330511	0.425	0.022	4.37963e-105	Other epi	Cblc
5.98397e-109	1.21224	0.688	0.063	1.08483e-104	Other epi	Gpr155
6.40267e-107	0.770135	0.75	0.073	1.16074e-102	Other epi	Rab25
7.03206e-107	0.474855	0.338	0.014	1.27484e-102	Other epi	Syt5
2.5525e-106	0.332664	0.338	0.014	4.62743e-102	Other epi	AC127084.5
7.88132e-105	1.53391	0.85	0.11	1.42881e-100	Other epi	LOC108348061
8.80384e-105	0.817496	0.388	0.02	1.59605e-100	Other epi	Lrrc51
4.16614e-104	0.693383	0.375	0.018	7.5528e-100	Other epi	Bbof1
1.57812e-103	0.90375	0.5	0.034	2.86097e-99	Other epi	Cfap45
1.83416e-102	0.594918	0.362	0.017	3.32514e-98	Other epi	Cst6
3.14591e-101	0.502982	0.35	0.016	5.70322e-97	Other epi	Cabcoco1
8.78387e-101	0.254803	0.288	0.011	1.59243e-96	Other epi	Ttc12
1.26446e-100	0.364637	0.388	0.02	2.29233e-96	Other epi	Galnt3
3.28334e-100	0.383319	0.525	0.038	5.95237e-96	Other epi	Esrp1
6.05043e-100	0.564961	0.612	0.052	1.09688e-95	Other epi	Eps8l2
2.51336e-99	0.320925	0.488	0.033	4.55648e-95	Other epi	Cgn
8.49262e-99	1.02279	0.825	0.105	1.53963e-94	Other epi	Ggh
2.87078e-97	0.828043	0.725	0.076	5.20443e-93	Other epi	Perp
1.79063e-96	1.38181	0.888	0.128	3.24624e-92	Other epi	Pon3
1.87514e-93	0.728133	0.4	0.024	3.39944e-89	Other epi	Prr29
2.30648e-92	0.378298	0.238	0.008	4.18142e-88	Other epi	Dnai2
6.1544e-92	0.319123	0.388	0.022	1.11573e-87	Other epi	Bspry
8.07551e-90	0.310713	0.562	0.047	1.46401e-85	Other epi	Dapk2
2.69861e-89	0.794153	0.712	0.082	4.8923e-85	Other epi	Gstt3
2.80092e-88	0.262072	0.2	0.006	5.07779e-84	Other epi	Itpka
6.44008e-85	0.659485	0.7	0.08	1.16752e-80	Other epi	Dsp
9.29193e-84	0.349485	0.5	0.04	1.68453e-79	Other epi	Rbp4
2.30338e-83	1.04062	0.688	0.083	4.1758e-79	Other epi	F3
5.40891e-83	0.774685	0.5	0.042	9.80581e-79	Other epi	Cdkn1a
4.4079e-82	1.03963	0.775	0.105	7.99109e-78	Other epi	Clic3
1.48202e-81	0.374912	0.438	0.032	2.68675e-77	Other epi	Smim31
1.32942e-80	0.334565	0.388	0.025	2.41011e-76	Other epi	Myo5c
7.51112e-80	0.428786	0.512	0.046	1.36169e-75	Other epi	Bmp3
3.32314e-78	1.10953	0.45	0.037	6.02453e-74	Other epi	Fdxr
4.7372e-78	0.839855	0.888	0.132	8.58807e-74	Other epi	Epcam
5.08785e-78	0.301779	0.475	0.039	9.22377e-74	Other epi	Esrp2
1.2434e-77	0.797704	0.738	0.097	2.25417e-73	Other epi	Cdh1
2.03696e-77	0.651554	0.35	0.022	3.69281e-73	Other epi	Cfap70
3.42178e-76	0.250505	0.312	0.017	6.20335e-72	Other epi	Fhdc1
5.27176e-76	0.373276	0.538	0.052	9.55718e-72	Other epi	Klf5
1.56312e-75	0.860284	0.35	0.023	2.83378e-71	Other epi	Cfap43
3.21056e-75	0.313441	0.262	0.012	5.82043e-71	Other epi	AABR07038355.1
6.87335e-75	0.477685	0.638	0.072	1.24607e-70	Other epi	Foxa2
8.22936e-75	1.39972	0.95	0.204	1.4919e-70	Other epi	Ces1d
8.30194e-74	1.41139	0.838	0.137	1.50506e-69	Other epi	Cxcl3
1.04103e-73	2.70815	0.975	0.274	1.88728e-69	Other epi	Wfdc2
7.79248e-73	0.82924	0.762	0.101	1.4127e-68	Other epi	Sfta2
1.2622e-72	0.449387	0.4	0.03	2.28824e-68	Other epi	Fam229b
6.65551e-72	0.732926	0.4	0.032	1.20658e-67	Other epi	Tekt1
3.15784e-71	0.772488	0.825	0.129	5.72485e-67	Other epi	Mal2
3.9479e-71	0.290065	0.175	0.005	7.15715e-67	Other epi	Spata6l
1.26193e-70	0.862352	0.75	0.112	2.28775e-66	Other epi	Nqo1
2.15067e-70	0.452937	0.562	0.061	3.89894e-66	Other epi	Ace2
2.20134e-70	0.255724	0.45	0.039	3.99082e-66	Other epi	Hspb8
1.3903e-69	0.669759	0.4	0.033	2.52047e-65	Other epi	Efhc1
7.14789e-68	0.259825	0.362	0.026	1.29584e-63	Other epi	Ehf
8.2469e-68	0.581899	0.388	0.031	1.49508e-63	Other epi	RGD1564171
2.11517e-67	0.819767	0.638	0.084	3.8346e-63	Other epi	Hp
6.21728e-67	0.325644	0.512	0.052	1.12713e-62	Other epi	Scnn1a
6.92209e-67	1.53221	0.588	0.077	1.25491e-62	Other epi	Spa17
2.18456e-65	0.624035	0.162	0.005	3.96038e-61	Other epi	Guca2a
5.57697e-65	0.402526	0.65	0.082	1.01105e-60	Other epi	Ank3
2.35228e-64	1.06544	0.438	0.044	4.26445e-60	Other epi	Fhad1
6.41677e-64	0.283752	0.45	0.043	1.1633e-59	Other epi	Rassf7
2.07478e-63	0.7379	0.612	0.079	3.76137e-59	Other epi	Tekt2
4.06571e-63	0.836131	0.6	0.08	7.37072e-59	Other epi	Ccpg1os
2.47623e-62	0.485535	0.662	0.093	4.48916e-58	Other epi	Isg20
3.02421e-62	0.310675	0.5	0.053	5.48259e-58	Other epi	Cyb561
3.33002e-62	0.310628	0.462	0.046	6.03699e-58	Other epi	Tmc4
4.59665e-61	0.699392	0.375	0.033	8.33326e-57	Other epi	Calml4
2.20627e-60	1.5796	0.888	0.199	3.99975e-56	Other epi	Sftpd
8.55962e-60	0.269508	0.25	0.014	1.55177e-55	Other epi	Tcte1
1.46595e-59	0.485846	0.488	0.053	2.65763e-55	Other epi	Snhg11
1.87655e-59	0.568643	0.712	0.117	3.40201e-55	Other epi	Ptpn13
1.23988e-58	0.365432	0.288	0.019	2.24779e-54	Other epi	Fmo2
1.67557e-58	0.270663	0.288	0.019	3.03765e-54	Other epi	Dnajb13
2.99476e-57	0.313307	0.475	0.052	5.4292e-53	Other epi	Igsf5
4.94653e-57	0.721146	0.488	0.058	8.96757e-53	Other epi	Ccdc17
8.04155e-57	0.587509	0.4	0.039	1.45785e-52	Other epi	Ccdc181
1.00486e-56	0.821419	0.6	0.09	1.82172e-52	Other epi	Tmem107
2.19127e-56	0.684579	0.725	0.114	3.97256e-52	Other epi	Muc1
2.83366e-55	0.288517	0.238	0.014	5.13714e-51	Other epi	Dnaaf4
4.07608e-55	0.350692	0.288	0.021	7.38952e-51	Other epi	Ccdc146
6.59119e-55	0.527441	0.362	0.033	1.19492e-50	Other epi	Casc1
7.2649e-55	0.294008	0.525	0.064	1.31705e-50	Other epi	Aqp4
2.61471e-54	0.435218	0.5	0.062	4.7402e-50	Other epi	Myh14
2.63262e-54	0.326599	0.488	0.057	4.77268e-50	Other epi	Lsr
2.85012e-54	0.959474	0.862	0.196	5.16697e-50	Other epi	Atp1b1
4.08138e-53	0.769078	0.462	0.057	7.39913e-49	Other epi	Pih1d2
7.30184e-53	0.442604	0.125	0.004	1.32375e-48	Other epi	LOC100359515
9.69452e-53	0.295105	0.325	0.027	1.75752e-48	Other epi	Ccdc65
4.16395e-52	0.293179	0.225	0.013	7.54882e-48	Other epi	Spag1
9.86768e-52	0.691989	0.638	0.106	1.78891e-47	Other epi	Rmdn2
2.41821e-50	0.64018	0.625	0.102	4.38397e-46	Other epi	Osbpl6
8.66363e-50	0.294981	0.462	0.056	1.57063e-45	Other epi	Ddr1
6.86982e-49	0.580788	0.688	0.12	1.24543e-44	Other epi	Sult1a1
1.78414e-48	0.448668	0.562	0.084	3.23446e-44	Other epi	Zfhx4
7.59094e-48	0.417621	0.5	0.067	1.37616e-43	Other epi	C3
8.37802e-48	4.52059	1	0.997	1.51885e-43	Other epi	Scgb1a1
3.00246e-47	0.309359	0.388	0.042	5.44316e-43	Other epi	Tom1l1
5.52581e-47	0.298557	0.262	0.021	1.00177e-42	Other epi	Wdr31
2.80301e-45	1.2919	0.925	0.328	5.08157e-41	Other epi	Hspb1
3.29264e-45	0.328203	0.288	0.025	5.96923e-41	Other epi	Ctxn1
3.30491e-45	0.318992	0.488	0.067	5.99147e-41	Other epi	Cd55
6.18719e-45	0.263987	0.35	0.037	1.12168e-40	Other epi	Cep131
1.28413e-44	4.71151	0.962	0.603	2.328e-40	Other epi	Scgb3a2
1.61265e-44	0.694807	0.725	0.149	2.92357e-40	Other epi	Tst
1.83631e-44	0.298811	0.325	0.032	3.32905e-40	Other epi	RGD1310819
2.14051e-44	0.458456	0.562	0.089	3.88053e-40	Other epi	Spint1
5.00176e-44	0.267167	0.462	0.062	9.06768e-40	Other epi	Anxa8
1.455e-42	0.34844	0.55	0.088	2.63777e-38	Other epi	Sqor
1.92964e-42	0.366029	0.488	0.071	3.49825e-38	Other epi	Car8
1.24096e-41	0.367741	0.562	0.095	2.24974e-37	Other epi	Wwp1
4.64365e-40	0.29175	0.462	0.067	8.41847e-36	Other epi	Crb3
6.91171e-40	0.466556	0.65	0.129	1.25302e-35	Other epi	Rab11fip1
1.31733e-39	0.425609	0.625	0.112	2.38819e-35	Other epi	Nkx2-1
1.14246e-38	0.297528	0.488	0.076	2.07117e-34	Other epi	Acpp
3.61065e-38	0.28389	0.575	0.103	6.54575e-34	Other epi	Acsl1
6.62612e-38	0.430857	0.512	0.084	1.20125e-33	Other epi	Efemp1
2.15793e-37	1.05478	0.4	0.059	3.91211e-33	Other epi	Igfbp2
9.95759e-37	0.853484	0.8	0.231	1.80521e-32	Other epi	Tspan8
3.25181e-36	0.37683	0.262	0.026	5.8952e-32	Other epi	Fbxo15
6.21393e-36	0.392413	0.762	0.174	1.12652e-31	Other epi	Olfml2a
2.97002e-35	0.58577	0.625	0.125	5.38435e-31	Other epi	Fxyd3
2.06384e-34	0.480616	0.662	0.151	3.74153e-30	Other epi	Alas1
2.6021e-34	0.287554	0.288	0.033	4.71735e-30	Other epi	Gas8
2.73267e-34	0.287327	0.462	0.076	4.95405e-30	Other epi	Ppl
4.40087e-34	0.651617	0.5	0.096	7.97834e-30	Other epi	Tctex1d2
8.49966e-34	0.382038	0.662	0.143	1.5409e-29	Other epi	Jag1
1.71413e-33	0.706667	0.575	0.124	3.10754e-29	Other epi	Dync2li1
3.32592e-33	0.308154	0.462	0.078	6.02956e-29	Other epi	RGD1565033
4.46288e-33	0.568383	0.538	0.112	8.09075e-29	Other epi	AABR07041096.1
5.42276e-33	0.277507	0.45	0.075	9.83091e-29	Other epi	Synm
7.06407e-33	0.335088	0.425	0.069	1.28064e-28	Other epi	Pls1
1.29473e-32	0.286817	0.55	0.106	2.34721e-28	Other epi	Ocln
1.61679e-32	1.21316	0.7	0.197	2.93108e-28	Other epi	2022-03-02
2.02269e-32	0.25095	0.288	0.034	3.66694e-28	Other epi	Cep126
3.27328e-32	0.654514	0.85	0.267	5.93412e-28	Other epi	Pla2g16
8.48985e-32	0.382598	0.65	0.144	1.53912e-27	Other epi	Gstt2
1.00013e-31	1.25575	0.988	0.415	1.81314e-27	Other epi	Anxa1
1.24065e-31	0.47259	0.525	0.108	2.24917e-27	Other epi	Aig1
1.93924e-30	0.315797	0.362	0.055	3.51565e-26	Other epi	Ankrd42
4.67718e-30	0.82722	0.938	0.399	8.47926e-26	Other epi	Spint2
1.5763e-29	0.708068	0.912	0.332	2.85767e-25	Other epi	Mettl7a
2.2156e-29	0.324403	0.325	0.048	4.01666e-25	Other epi	Ift22
3.37066e-29	0.436878	0.512	0.102	6.11067e-25	Other epi	Ugt1a7c
3.87453e-29	0.489668	0.662	0.167	7.02413e-25	Other epi	Tob1
7.46581e-29	0.324778	0.688	0.166	1.35348e-24	Other epi	Sdc4
1.22459e-28	0.306089	0.338	0.049	2.22006e-24	Other epi	Pwwp2b
2.00646e-28	0.272582	0.612	0.137	3.63752e-24	Other epi	Sdc1
9.28233e-28	1.33673	0.938	0.49	1.68279e-23	Other epi	Prdx6
1.14707e-27	0.280264	0.338	0.053	2.07953e-23	Other epi	Rpgr
1.67862e-27	0.664908	0.875	0.302	3.04317e-23	Other epi	Mgst1
1.96966e-27	0.651434	0.788	0.287	3.57079e-23	Other epi	Aldh2
1.97908e-27	0.38991	0.4	0.074	3.58787e-23	Other epi	Slc23a2
2.88215e-27	0.407518	0.862	0.349	5.22505e-23	Other epi	Sftpb
3.09854e-27	0.451944	0.788	0.238	5.61734e-23	Other epi	Alcam
3.20177e-27	0.277737	0.362	0.06	5.80449e-23	Other epi	Wdr35
3.2739e-27	0.689066	0.588	0.151	5.93525e-23	Other epi	Tmem216
9.95463e-27	0.352198	0.638	0.155	1.80467e-22	Other epi	Lgals3
1.22695e-26	0.702766	0.475	0.105	2.22434e-22	Other epi	Mns1
3.03335e-26	0.380001	0.475	0.099	5.49917e-22	Other epi	Cep70
3.583e-26	0.283557	0.625	0.153	6.49561e-22	Other epi	Nav2
3.84945e-26	0.343005	0.688	0.182	6.97867e-22	Other epi	Mecom
4.27196e-26	0.706334	0.362	0.066	7.74463e-22	Other epi	Wdr78
8.00767e-26	0.472087	0.475	0.105	1.45171e-21	Other epi	Efcab2
1.62873e-25	0.25744	0.638	0.159	2.95273e-21	Other epi	Hacd3
5.43704e-25	0.251581	0.412	0.08	9.85682e-21	Other epi	Ly6i
1.02085e-24	0.662914	0.538	0.139	1.85069e-20	Other epi	Dpcd
1.31403e-24	0.534312	0.625	0.178	2.3822e-20	Other epi	Acsl3
1.67673e-24	0.265129	0.55	0.132	3.03974e-20	Other epi	Ogfrl1
2.30952e-24	0.274378	0.812	0.242	4.18693e-20	Other epi	Bcam
3.02106e-24	0.369678	0.262	0.038	5.47689e-20	Other epi	Aldh3b1
5.21155e-24	0.307148	0.6	0.152	9.44801e-20	Other epi	Aldh6a1
6.43948e-24	0.358846	0.5	0.118	1.16741e-19	Other epi	Ebpl
1.37592e-23	0.633948	0.85	0.295	2.49441e-19	Other epi	Anxa4
2.06976e-23	0.466162	0.412	0.085	3.75226e-19	Other epi	Cdc14a
1.06015e-22	0.397473	0.65	0.188	1.92194e-18	Other epi	Per3
3.2339e-22	0.262875	0.338	0.063	5.86273e-18	Other epi	Odf2l
5.7375e-22	0.353352	0.312	0.056	1.04015e-17	Other epi	LOC108348108
5.98869e-22	0.489362	0.775	0.274	1.08569e-17	Other epi	Erg28
8.84194e-22	0.517218	0.475	0.121	1.60295e-17	Other epi	Ift57
9.97008e-22	0.28703	0.338	0.065	1.80748e-17	Other epi	Rabl2
2.12063e-21	0.371683	0.538	0.141	3.84449e-17	Other epi	Abhd14b
3.17959e-21	0.464393	0.512	0.14	5.76428e-17	Other epi	Ruvbl2
3.92991e-21	0.286101	0.4	0.086	7.12453e-17	Other epi	Map9
4.4495e-21	0.558708	0.725	0.271	8.06649e-17	Other epi	Slc12a2
8.48092e-21	0.424979	0.738	0.248	1.53751e-16	Other epi	Hmgn3
1.51129e-20	0.374633	0.375	0.08	2.73982e-16	Other epi	Pi16
2.5237e-20	0.259587	0.375	0.079	4.57522e-16	Other epi	Sdccag8
3.2924e-20	1.36105	0.588	0.206	5.96878e-16	Other epi	Gstm1
3.99343e-20	0.558197	0.775	0.292	7.23969e-16	Other epi	Papss1
5.93338e-20	0.308379	0.475	0.118	1.07566e-15	Other epi	Lztfl1
1.30985e-19	0.27419	0.35	0.074	2.37463e-15	Other epi	Ccp110
1.5578e-19	0.277798	0.738	0.236	2.82414e-15	Other epi	Tspan12
1.7054e-19	0.366615	0.225	0.034	3.09172e-15	Other epi	Cmbl
1.83794e-19	1.35207	0.775	0.364	3.332e-15	Other epi	Tubb4b
1.83807e-19	0.287105	0.612	0.187	3.33224e-15	Other epi	Por
1.87266e-19	0.525348	0.588	0.184	3.39495e-15	Other epi	Cfap298
2.10617e-19	0.592613	0.575	0.177	3.81828e-15	Other epi	Tmed4
7.76432e-19	1.65608	0.638	0.259	1.40759e-14	Other epi	Tppp3
1.0636e-18	0.375311	0.538	0.156	1.92819e-14	Other epi	Sqle
1.62388e-18	0.439886	0.675	0.216	2.94393e-14	Other epi	Tspan2
2.6851e-18	0.280535	0.55	0.162	4.86782e-14	Other epi	RGD1309534
3.23522e-18	0.363552	0.425	0.109	5.86514e-14	Other epi	Nme7
3.69334e-18	0.337508	0.7	0.239	6.69566e-14	Other epi	Pmm1
9.99629e-18	0.892246	0.6	0.208	1.81223e-13	Other epi	Cdkn1c
1.2565e-17	0.441981	0.412	0.108	2.27792e-13	Other epi	Ddah1
1.58271e-17	0.608487	0.95	0.52	2.86929e-13	Other epi	Cyb5a
1.86645e-17	0.325756	0.612	0.186	3.38369e-13	Other epi	Mgst2
2.12536e-17	0.268759	0.412	0.104	3.85307e-13	Other epi	Reep4
2.74234e-17	0.336823	0.6	0.188	4.97159e-13	Other epi	Igfbp3
2.77962e-17	0.458887	0.45	0.125	5.03917e-13	Other epi	Fam216a
4.59734e-17	0.312908	0.612	0.201	8.33453e-13	Other epi	Tusc3
5.86908e-17	0.563857	0.912	0.43	1.06401e-12	Other epi	Crip2
7.08274e-17	0.441211	0.75	0.3	1.28403e-12	Other epi	Pdzd11
8.20215e-17	1.3543	0.875	0.465	1.48697e-12	Other epi	Cd59
2.23665e-16	0.411081	0.25	0.049	4.05483e-12	Other epi	Traf3ip1
2.30709e-16	0.282095	0.462	0.134	4.18253e-12	Other epi	Hspbp1
2.90525e-16	0.269193	0.35	0.084	5.26692e-12	Other epi	Wdr60
1.02933e-15	0.557842	0.45	0.137	1.86607e-11	Other epi	Dync2h1
1.43918e-15	0.26835	0.662	0.235	2.60909e-11	Other epi	Tspan13
3.47852e-15	0.542582	0.45	0.141	6.30621e-11	Other epi	Naga
5.10824e-15	0.51706	0.475	0.146	9.26073e-11	Other epi	Pecr
7.65148e-15	0.37086	0.375	0.099	1.38714e-10	Other epi	Dusp14
9.74996e-15	0.533086	0.55	0.195	1.76757e-10	Other epi	Mycbp
1.03441e-14	0.279714	0.325	0.079	1.87528e-10	Other epi	Bbs7
1.10075e-14	0.335421	0.188	0.031	1.99555e-10	Other epi	Spata24
1.26922e-14	0.315592	0.988	0.692	2.30097e-10	Other epi	S100a6
1.28249e-14	0.31317	0.8	0.311	2.32503e-10	Other epi	Ezr
1.57447e-14	0.283695	0.488	0.155	2.85436e-10	Other epi	Nudt14
1.74464e-14	0.489442	0.475	0.149	3.16286e-10	Other epi	Nbl1
2.32246e-14	0.363659	0.512	0.171	4.21038e-10	Other epi	Gmnn
2.91085e-14	0.266558	0.725	0.286	5.27707e-10	Other epi	Hadh
5.79173e-14	3.9511	0.3	0.074	1.04998e-09	Other epi	Scgb3a1
6.33058e-14	0.334801	0.675	0.272	1.14767e-09	Other epi	Crot
9.51883e-14	0.268583	0.6	0.202	1.72567e-09	Other epi	Hint2
1.08966e-13	0.315143	0.388	0.11	1.97544e-09	Other epi	Cc2d2a
1.16598e-13	0.716191	0.775	0.357	2.1138e-09	Other epi	Elof1
1.20733e-13	0.26827	0.688	0.262	2.18876e-09	Other epi	Fat1
1.49322e-13	0.337232	0.512	0.176	2.70706e-09	Other epi	Strbp
1.55409e-13	0.275928	0.338	0.091	2.81741e-09	Other epi	Fam149a
1.62547e-13	0.268643	0.362	0.1	2.94681e-09	Other epi	Chchd6
1.72962e-13	0.498315	0.838	0.478	3.13562e-09	Other epi	Ddt
2.15721e-13	0.380217	0.412	0.124	3.91081e-09	Other epi	Taf6
5.88474e-13	0.524649	0.712	0.319	1.06684e-08	Other epi	Cfap20
6.17991e-13	0.377756	0.325	0.091	1.12036e-08	Other epi	Ppp1r36
6.52942e-13	0.258168	0.138	0.02	1.18372e-08	Other epi	Ogfod2
1.1072e-12	0.290365	0.8	0.36	2.00725e-08	Other epi	Ptprf
2.98697e-12	0.396775	0.338	0.099	5.41507e-08	Other epi	Psmc3ip
4.75723e-12	0.434143	0.562	0.218	8.62439e-08	Other epi	Mdm2
5.94778e-12	0.537541	0.362	0.111	1.07827e-07	Other epi	Arl6
1.23584e-11	0.326245	0.588	0.234	2.24045e-07	Other epi	Kifap3
2.80515e-11	0.262484	0.275	0.071	5.08546e-07	Other epi	Dtnbp1
4.30019e-11	0.370594	0.812	0.417	7.79582e-07	Other epi	Atp1a1
4.39176e-11	0.474343	0.462	0.177	7.96182e-07	Other epi	Ift27
4.92668e-11	0.600858	0.6	0.281	8.93158e-07	Other epi	Cep290
2.16482e-10	0.325524	0.412	0.143	3.9246e-06	Other epi	Asnsd1
3.60042e-10	0.510313	0.525	0.221	6.52719e-06	Other epi	Nat9
5.12547e-10	0.501553	0.4	0.148	9.29196e-06	Other epi	Arhgap18
5.47464e-10	0.522507	0.525	0.236	9.92498e-06	Other epi	Ift43
1.22907e-09	0.549354	0.512	0.232	2.22818e-05	Other epi	Csrp2
1.75153e-08	0.388869	0.512	0.234	0.000317534	Other epi	Hspb11
2.22439e-08	0.625473	0.7	0.367	0.00040326	Other epi	Med31
2.55626e-08	0.260002	0.425	0.173	0.000463425	Other epi	Ift46
2.78987e-08	0.61429	0.675	0.366	0.000505776	Other epi	Tmod3
2.92849e-08	0.284621	0.825	0.457	0.000530906	Other epi	Pgrmc1
3.36857e-08	0.657321	0.962	0.651	0.000610688	Other epi	Hsbp1
3.68329e-08	0.264823	0.362	0.127	0.000667743	Other epi	Gmppa
5.43227e-08	0.281587	0.45	0.189	0.000984816	Other epi	Odf2
6.80105e-08	0.717872	0.738	0.44	0.00123296	Other epi	Dpy30
1.0714e-07	0.312447	0.95	0.64	0.00194233	Other epi	S100a11
1.43864e-07	0.528754	0.45	0.217	0.00260811	Other epi	Hsph1
1.50717e-07	0.411153	0.25	0.083	0.00273236	Other epi	Dnph1
1.75623e-07	0.272719	0.475	0.21	0.00318386	Other epi	Cluap1
1.81816e-07	0.258676	0.725	0.379	0.00329614	Other epi	Atp6v1d
3.27472e-07	0.377812	0.55	0.267	0.00593673	Other epi	S100a13
3.56728e-07	0.919877	0.338	0.147	0.00646713	Other epi	Terf2ip
4.33601e-07	0.403968	0.95	0.635	0.00786074	Other epi	Pebp1
9.33502e-07	0.30425	0.525	0.272	0.0169235	Other epi	Ift74
9.48662e-07	0.273419	0.375	0.163	0.0171983	Other epi	Kif3a
2.93486e-06	0.463891	0.712	0.437	0.053206	Other epi	Golgb1
3.49981e-06	0.399778	0.65	0.374	0.063448	Other epi	Gsn
4.29872e-06	0.409576	0.738	0.442	0.0779315	Other epi	Calm3
7.69082e-06	0.293086	0.862	0.609	0.139427	Other epi	Txnip
9.54593e-06	0.395848	0.85	0.526	0.173058	Other epi	Cetn2
1.4552e-05	0.64936	0.462	0.257	0.263813	Other epi	Ifitm1
2.69203e-05	0.305645	0.55	0.297	0.488039	Other epi	Urod
3.98374e-05	0.266145	0.95	0.661	0.722212	Other epi	Crip1
0.000106827	0.25044	1	0.938	1	Other epi	Fth1
0.000205758	0.270614	0.838	0.538	1	Other epi	Tsc22d1
0.000371556	0.58299	0.762	0.542	1	Other epi	Dynlt1
0.00100365	0.412125	0.712	0.477	1	Other epi	Sugt1
0.00212637	0.593009	0.825	0.649	1	Other epi	Hsp90aa1
0	4.12503	1	0.989	0	AEC2	Sftpc
0	3.75203	1	0.397	0	AEC2	Defb4
0	3.72799	0.994	0.444	0	AEC2	Sftpa1
0	3.641	1	0.212	0	AEC2	Defb3
0	3.50862	1	0.306	0	AEC2	Sftpb
0	3.07042	0.993	0.225	0	AEC2	Slc34a2
0	2.83768	0.996	0.117	0	AEC2	Lamp3
0	2.83762	0.952	0.095	0	AEC2	S100g
0	2.7029	0.994	0.232	0	AEC2	Napsa
0	2.65	0.996	0.147	0	AEC2	Sftpd
0	2.52513	0.963	0.083	0	AEC2	Cxcl3
0	2.4211	0.98	0.061	0	AEC2	Pla2g1b
0	2.15887	0.983	0.173	0	AEC2	Cpm
0	2.0578	0.998	0.612	0	AEC2	Npc2
0	2.03501	0.978	0.108	0	AEC2	Egfl6
0	2.00863	0.981	0.047	0	AEC2	Cxcl17
0	2.00268	0.626	0.043	0	AEC2	Ly6i
0	1.99561	0.972	0.068	0	AEC2	Fxyd3
0	1.90706	0.954	0.278	0	AEC2	Fabp5
0	1.83432	0.967	0.044	0	AEC2	Sfta2
0	1.80108	0.989	0.258	0	AEC2	Mgst1
0	1.76616	0.985	0.229	0	AEC2	Wfdc2
0	1.76585	0.978	0.076	0	AEC2	Dram1
0	1.71633	0.969	0.057	0	AEC2	Muc1
0	1.66566	0.952	0.058	0	AEC2	Alpl
0	1.66279	0.985	0.114	0	AEC2	Cldn18
0	1.39737	0.704	0.034	0	AEC2	Scd
0	1.38315	0.92	0.077	0	AEC2	Tc2n
0	1.37979	0.946	0.216	0	AEC2	Avpi1
0	1.34077	0.961	0.079	0	AEC2	Epcam
0	1.26368	0.894	0.047	0	AEC2	Ppp1r14c
0	1.25754	0.87	0.07	0	AEC2	Sult1a1
0	1.24219	0.896	0.059	0	AEC2	Nkx2-1
0	1.23437	0.706	0.021	0	AEC2	Fetub
0	1.15142	0.833	0.022	0	AEC2	Lgi3
0	1.14394	0.991	0.217	0	AEC2	Cd74
0	1.12036	0.815	0.059	0	AEC2	Rmdn2
0	1.11865	0.876	0.146	0	AEC2	Fgl2
0	1.11427	0.883	0.138	0	AEC2	Mgst2
0	1.11374	0.931	0.192	0	AEC2	Alcam
0	1.07691	0.765	0.039	0	AEC2	Npw
0	1.07685	0.898	0.171	0	AEC2	Mbip
0	1.06654	0.844	0.16	0	AEC2	Acsl4
0	1.06501	0.82	0.021	0	AEC2	Kcne2
0	1.02971	0.785	0.022	0	AEC2	Kcnmb2
0	1.0162	0.874	0.119	0	AEC2	Sdc4
0	1.01592	0.831	0.159	0	AEC2	Plxna2
0	1.00239	0.709	0.018	0	AEC2	Them5
0	0.996908	0.809	0.03	0	AEC2	Cldn3
0	0.99347	0.846	0.103	0	AEC2	Tst
0	0.977611	0.854	0.155	0	AEC2	Atp1b1
0	0.973161	0.774	0.033	0	AEC2	Tekt2
0	0.969589	0.73	0.072	0	AEC2	LOC108348061
0	0.96912	0.87	0.082	0	AEC2	Mal2
0	0.968934	0.843	0.083	0	AEC2	Pon3
0	0.954276	0.715	0.029	0	AEC2	Ly6l
0	0.95315	0.831	0.097	0	AEC2	Fgfr2
0	0.929002	0.811	0.092	0	AEC2	Sdc1
0	0.911577	0.931	0.197	0	AEC2	Bcam
0	0.906937	0.852	0.16	0	AEC2	Cybrd1
0	0.893819	0.548	0.016	0	AEC2	Dlk1
0	0.885304	0.77	0.045	0	AEC2	Slc22a23
0	0.86569	0.756	0.075	0	AEC2	Anpep
0	0.864297	0.737	0.04	0	AEC2	Ank3
0	0.847798	0.759	0.084	0	AEC2	Mme
0	0.846477	0.759	0.112	0	AEC2	Fasn
0	0.821774	0.657	0.022	0	AEC2	Atp6v1c2
0	0.817466	0.606	0.017	0	AEC2	Snhg11
0	0.807888	0.733	0.09	0	AEC2	Lpcat1
0	0.798946	0.774	0.094	0	AEC2	Mpzl2
0	0.795519	0.663	0.017	0	AEC2	Lrp2
0	0.770304	0.735	0.112	0	AEC2	Etv5
0	0.769017	0.7	0.068	0	AEC2	Clic3
0	0.763676	0.735	0.086	0	AEC2	Errfi1
0	0.754518	0.667	0.046	0	AEC2	Zfhx4
0	0.735835	0.715	0.087	0	AEC2	Tmem50b
0	0.720099	0.619	0.013	0	AEC2	Cftr
0	0.714114	0.694	0.068	0	AEC2	Krt8
0	0.710665	0.772	0.119	0	AEC2	Dpep1
0	0.707553	0.652	0.035	0	AEC2	Foxa2
0	0.703024	0.63	0.015	0	AEC2	Kcnc3
0	0.692256	0.744	0.087	0	AEC2	Cmtm8
0	0.689094	0.631	0.027	0	AEC2	Abca3
0	0.682637	0.709	0.048	0	AEC2	Spint1
0	0.681257	0.659	0.037	0	AEC2	Rab25
0	0.679028	0.615	0.025	0	AEC2	Ace2
0	0.651637	0.63	0.081	0	AEC2	Nqo1
0	0.64727	0.607	0.026	0	AEC2	Irx5
0	0.646414	0.661	0.041	0	AEC2	Cldn7
0	0.627836	0.528	0.008	0	AEC2	Acoxl
0	0.626974	0.604	0.067	0	AEC2	Foxp2
0	0.626087	0.659	0.072	0	AEC2	Lmo7
0	0.618883	0.644	0.063	0	AEC2	Cdh1
0	0.595979	0.504	0.032	0	AEC2	Brms1l.1
0	0.592952	0.546	0.011	0	AEC2	Slco4c1
0	0.590197	0.606	0.038	0	AEC2	Stard10
0	0.585348	0.602	0.036	0	AEC2	Crlf1
0	0.576809	0.576	0.049	0	AEC2	Dsp
0	0.574579	0.591	0.039	0	AEC2	RGD1565166
0	0.571536	0.559	0.036	0	AEC2	Pls1
0	0.537784	0.567	0.053	0	AEC2	Flvcr2
0	0.534556	0.509	0.016	0	AEC2	Irx1
0	0.528018	0.517	0.023	0	AEC2	Irx3
0	0.523248	0.58	0.033	0	AEC2	Crb3
0	0.516527	0.57	0.048	0	AEC2	Sh2d4a
0	0.516098	0.398	0.011	0	AEC2	Fgg
0	0.496632	0.531	0.046	0	AEC2	Ppl
0	0.494292	0.461	0.019	0	AEC2	Nexmif
0	0.480181	0.419	0.023	0	AEC2	Pdzk1ip1
0	0.47974	0.531	0.038	0	AEC2	Smim22
0	0.478217	0.524	0.023	0	AEC2	Pcbd1
0	0.469575	0.452	0.018	0	AEC2	AABR07064373.1
0	0.462506	0.92	0.158	0	AEC2	RT1-Da
0	0.461398	0.481	0.026	0	AEC2	Matn4
0	0.460591	0.467	0.039	0	AEC2	Cebpa
0	0.460377	0.531	0.05	0	AEC2	Krt18
0	0.458975	0.374	0.021	0	AEC2	Fam3b
0	0.45582	0.485	0.024	0	AEC2	Igsf5
0	0.424316	0.491	0.033	0	AEC2	Kcnk1
0	0.407389	0.448	0.032	0	AEC2	Cd164l2
0	0.405805	0.474	0.032	0	AEC2	Prss8
0	0.397851	0.459	0.023	0	AEC2	Krtcap3
0	0.390305	0.581	0.053	0	AEC2	Hp
0	0.379369	0.394	0.025	0	AEC2	Bmp3
0	0.367274	0.415	0.02	0	AEC2	Fhad1
0	0.367034	0.372	0.018	0	AEC2	Tmem59l
0	0.35766	0.381	0.012	0	AEC2	Plekhd1
0	0.337613	0.361	0.019	0	AEC2	Esrp1
0	0.334124	0.343	0.015	0	AEC2	Veph1
0	0.332419	0.339	0.008	0	AEC2	Elf5
0	0.331769	0.352	0.012	0	AEC2	Macc1
0	0.324376	0.335	0.014	0	AEC2	Elf3
0	0.315897	0.315	0.01	0	AEC2	Baalc
0	0.309288	0.3	0.01	0	AEC2	Ehf
0	0.303471	0.328	0.014	0	AEC2	Smim31
0	0.280045	0.306	0.007	0	AEC2	Nsun7
0	0.272361	0.296	0.007	0	AEC2	Slc24a4
0	0.268075	0.809	0.105	0	AEC2	RT1-Db1
4.13078e-305	0.326383	0.357	0.02	7.4887e-301	AEC2	Evpl
4.93445e-305	0.534128	0.606	0.074	8.94567e-301	AEC2	Ddah1
1.03274e-304	0.333755	0.391	0.025	1.87225e-300	AEC2	Tmc4
1.04769e-304	2.81494	1	0.882	1.89936e-300	AEC2	Lyz2
6.51637e-303	0.478629	0.544	0.057	1.18135e-298	AEC2	Gprc5a
2.71999e-302	0.655437	0.72	0.117	4.93106e-298	AEC2	Tmem243
7.71617e-302	0.306415	0.333	0.016	1.39886e-297	AEC2	Eps8l1
2.70617e-300	0.917536	0.922	0.224	4.90602e-296	AEC2	Pla2g16
7.75986e-297	1.24785	0.869	0.228	1.40678e-292	AEC2	Mid1ip1
3.29698e-296	0.793486	0.852	0.164	5.97709e-292	AEC2	Ces1d
2.3807e-292	0.923649	1	0.996	4.31597e-288	AEC2	Scgb1a1
3.95133e-291	0.260796	0.294	0.012	7.16337e-287	AEC2	Acot1
1.91394e-290	0.426484	0.469	0.043	3.46978e-286	AEC2	Tspan1
7.00653e-286	0.915106	0.841	0.199	1.27021e-281	AEC2	Pmm1
2.07942e-284	0.744513	0.791	0.162	3.76978e-280	AEC2	Acsl5
1.80778e-280	0.273958	0.293	0.013	3.27733e-276	AEC2	Inhbb
8.67804e-280	0.571335	0.628	0.085	1.57324e-275	AEC2	Gpx2
4.51708e-277	0.33585	0.378	0.027	8.18902e-273	AEC2	Pip5k1b
1.63838e-274	0.272522	0.309	0.016	2.97023e-270	AEC2	Tmem30b
4.01164e-271	0.569004	0.659	0.107	7.2727e-267	AEC2	Snx7
5.22594e-271	0.530755	0.689	0.107	9.47411e-267	AEC2	Gja1
5.61407e-268	0.306328	0.369	0.027	1.01778e-263	AEC2	Erbb3
5.96613e-264	1.01191	0.911	0.268	1.0816e-259	AEC2	Bmp4
1.51949e-262	0.736574	0.237	0.007	2.75469e-258	AEC2	Retnla
9.24537e-262	0.293452	0.25	0.009	1.67609e-257	AEC2	Sox9
9.85876e-261	0.748034	0.785	0.166	1.7873e-256	AEC2	Ctsc
2.23341e-251	0.289623	0.331	0.022	4.04894e-247	AEC2	Esrp2
9.22747e-251	0.25673	0.283	0.014	1.67285e-246	AEC2	Trpm6
2.1959e-250	0.403429	0.467	0.052	3.98094e-246	AEC2	Acpp
3.99746e-250	0.782674	0.791	0.185	7.24699e-246	AEC2	Bmp1
7.63607e-250	1.53267	0.976	0.603	1.38434e-245	AEC2	Scd2
2.12703e-249	0.270893	0.302	0.017	3.8561e-245	AEC2	Wwc1
1.10385e-241	0.829482	0.883	0.263	2.00116e-237	AEC2	Acly
2.03106e-241	0.452895	0.578	0.085	3.6821e-237	AEC2	Rab15
7.5103e-238	0.92568	0.961	0.363	1.36154e-233	AEC2	Spint2
3.69204e-237	0.532146	0.626	0.109	6.69329e-233	AEC2	Abhd14b
2.12926e-236	0.376401	0.426	0.046	3.86013e-232	AEC2	Ppp1r16a
1.15401e-235	0.314538	0.35	0.028	2.09211e-231	AEC2	Tmprss2
2.95098e-233	0.435741	0.528	0.074	5.34982e-229	AEC2	Mmp15
1.48938e-232	0.773446	0.857	0.233	2.7001e-228	AEC2	Slc12a2
1.52734e-231	0.47656	0.624	0.104	2.76892e-227	AEC2	Rai14
3.48379e-229	0.320105	0.385	0.037	6.31575e-225	AEC2	Lsr
1.89478e-228	0.537289	0.652	0.124	3.43504e-224	AEC2	Alad
4.73536e-226	0.27167	0.317	0.023	8.58473e-222	AEC2	Met
4.81007e-226	0.272368	0.27	0.015	8.72018e-222	AEC2	Brms1l
6.96527e-226	0.257288	0.346	0.029	1.26273e-221	AEC2	Lamb3
7.31436e-226	0.860755	0.93	0.322	1.32602e-221	AEC2	Ptprf
2.46992e-225	0.253284	0.33	0.026	4.47771e-221	AEC2	Rassf7
6.7379e-225	0.517767	0.6	0.106	1.22151e-220	AEC2	Arrdc1
2.11402e-223	0.894737	0.917	0.344	3.83251e-219	AEC2	Cers2
4.36312e-221	0.554769	0.535	0.086	7.9099e-217	AEC2	Ralgapa1
4.58728e-221	0.491322	0.776	0.179	8.31628e-217	AEC2	Emp2
4.11709e-219	0.408009	0.417	0.046	7.46387e-215	AEC2	C3
3.09778e-215	1.01832	0.935	0.413	5.61596e-211	AEC2	Erp29
1.42535e-212	0.556418	0.663	0.142	2.58402e-208	AEC2	Zdhhc3
1.59091e-211	0.344146	0.359	0.035	2.88415e-207	AEC2	Ano1
1.73151e-211	0.43951	0.535	0.085	3.13905e-207	AEC2	Nceh1
1.75174e-210	0.359201	0.769	0.184	3.17574e-206	AEC2	Ager
9.04742e-210	0.33898	0.441	0.057	1.64021e-205	AEC2	Srebf1
7.83135e-208	0.538597	0.802	0.203	1.41975e-203	AEC2	Il33
8.66353e-208	0.957646	0.994	0.77	1.57061e-203	AEC2	Scp2
2.40827e-200	0.260063	0.33	0.031	4.36595e-196	AEC2	AABR07071876.1
1.15265e-199	0.771389	0.859	0.286	2.08963e-195	AEC2	Usp8
5.00817e-197	0.275977	0.352	0.036	9.07931e-193	AEC2	Eps8l2
8.86362e-197	0.924734	0.994	0.599	1.60689e-192	AEC2	Ctsh
1.23932e-194	0.542753	0.428	0.056	2.24676e-190	AEC2	Chi3l1
2.17711e-194	0.338843	0.472	0.071	3.94688e-190	AEC2	Isg20
3.03794e-194	0.451215	0.652	0.14	5.50749e-190	AEC2	Tmem164
1.28639e-193	0.355843	0.406	0.051	2.3321e-189	AEC2	Car8
3.89947e-192	0.472601	0.589	0.113	7.06935e-188	AEC2	Ccdc141
4.03606e-192	0.424891	0.556	0.102	7.31697e-188	AEC2	Lrrk2
1.07091e-189	0.287052	0.372	0.043	1.94145e-185	AEC2	Myh14
3.60235e-189	0.27443	0.298	0.026	6.5307e-185	AEC2	Ass1
2.27446e-186	0.280021	0.4	0.051	4.12336e-182	AEC2	Fuca2
3.10295e-186	0.258595	0.261	0.019	5.62534e-182	AEC2	LOC498222
9.19186e-186	0.632309	0.756	0.194	1.66639e-181	AEC2	Gas6
1.31944e-184	0.498242	0.678	0.151	2.39201e-180	AEC2	Mecom
4.2947e-180	0.251865	0.252	0.018	7.78586e-176	AEC2	Slc39a4
9.46663e-180	0.373969	0.439	0.067	1.71621e-175	AEC2	Igf2bp2
8.33496e-179	0.830441	0.989	0.668	1.51104e-174	AEC2	Ldha
1.77934e-178	0.328034	0.435	0.065	3.22576e-174	AEC2	Cgnl1
9.38375e-176	0.390675	0.474	0.079	1.70118e-171	AEC2	Ppfibp2
6.467e-172	0.263476	0.326	0.037	1.1724e-167	AEC2	Klf5
2.29592e-171	0.43083	0.6	0.131	4.16226e-167	AEC2	Hacd3
7.91404e-171	0.503345	0.73	0.183	1.43474e-166	AEC2	Tspan2
9.28236e-170	0.280031	0.409	0.058	1.6828e-165	AEC2	Perp
1.64929e-169	0.320765	0.48	0.083	2.99e-165	AEC2	Ocln
1.82807e-167	0.358213	0.45	0.075	3.31411e-163	AEC2	B4galt4
6.97842e-167	0.831532	0.976	0.653	1.26512e-162	AEC2	Dbi
1.1987e-166	0.411848	0.563	0.119	2.17312e-162	AEC2	LOC689959
1.68901e-162	0.323537	0.337	0.042	3.06201e-158	AEC2	RGD1561149
1.53336e-158	0.672307	0.896	0.376	2.77984e-154	AEC2	Cat
4.98734e-156	0.391579	0.541	0.112	9.04155e-152	AEC2	Sema4a
2.55225e-151	0.285897	0.391	0.062	4.62697e-147	AEC2	Eml2
6.03947e-148	0.356751	0.759	0.209	1.0949e-143	AEC2	Enpep
1.04063e-146	0.90983	0.85	0.36	1.88656e-142	AEC2	Fdps
2.1713e-145	0.448264	0.596	0.152	3.93635e-141	AEC2	Acsl3
1.85921e-144	0.642061	0.959	0.433	3.37056e-140	AEC2	Cd59
1.34429e-143	0.348437	0.452	0.088	2.43706e-139	AEC2	Slc25a1
2.16603e-142	0.301468	0.424	0.078	3.92679e-138	AEC2	Mccc2
4.94051e-142	0.295794	0.467	0.09	8.95666e-138	AEC2	Rab38
8.52037e-140	0.507659	0.544	0.131	1.54466e-135	AEC2	Sqle
9.42861e-139	0.455632	0.683	0.199	1.70931e-134	AEC2	Pgap2
9.71625e-139	0.66069	0.978	0.442	1.76146e-134	AEC2	Igfbp7
2.50595e-138	0.733362	0.791	0.293	4.54303e-134	AEC2	Idi1
1.54449e-137	0.459489	0.6	0.16	2.80001e-133	AEC2	Marveld1
1.00091e-136	0.258293	0.369	0.059	1.81454e-132	AEC2	Flrt3
1.73371e-136	0.431947	0.613	0.16	3.14304e-132	AEC2	Dapk1
2.85835e-134	0.545339	0.761	0.265	5.18191e-130	AEC2	Abcd3
8.17232e-133	0.52456	0.752	0.256	1.48156e-128	AEC2	Hadh
2.66669e-132	0.343327	0.472	0.099	4.83445e-128	AEC2	Tmeff1
4.58481e-132	0.323452	0.506	0.114	8.3118e-128	AEC2	Naxd
4.96816e-132	0.498906	0.85	0.319	9.00677e-128	AEC2	Swt1
3.23357e-131	0.252951	0.328	0.05	5.86215e-127	AEC2	Parp3
6.54572e-131	0.508475	0.833	0.32	1.18667e-126	AEC2	Col4a3bp
1.36582e-130	0.441397	0.619	0.168	2.4761e-126	AEC2	Cndp2
1.27722e-129	0.336329	0.807	0.241	2.31548e-125	AEC2	F11r
9.55578e-128	0.30636	0.446	0.094	1.73237e-123	AEC2	Grhpr
1.22037e-127	0.463648	0.776	0.265	2.21241e-123	AEC2	Anxa4
1.98496e-127	0.329559	0.489	0.11	3.59853e-123	AEC2	St3gal5
2.29958e-126	0.477491	0.794	0.279	4.16891e-122	AEC2	Rida
1.072e-125	0.324863	0.561	0.14	1.94344e-121	AEC2	Nectin2
1.06345e-124	0.284277	0.494	0.11	1.92794e-120	AEC2	Nrp2
1.97244e-124	0.375468	0.598	0.165	3.57583e-120	AEC2	Dnajc21
1.5038e-123	0.296772	0.65	0.175	2.72625e-119	AEC2	Akr1c15
1.59996e-123	0.486351	0.709	0.227	2.90057e-119	AEC2	Plp2
6.05284e-121	0.415026	0.813	0.279	1.09732e-116	AEC2	Ezr
4.38221e-118	0.365633	0.533	0.139	7.94451e-114	AEC2	Insig1
2.65069e-117	0.382303	0.628	0.191	4.80544e-113	AEC2	Ebag9
1.75364e-116	0.256122	0.385	0.075	3.17917e-112	AEC2	Spry2
4.38443e-116	0.382261	0.591	0.17	7.94854e-112	AEC2	Csgalnact2
1.9229e-115	0.498794	0.665	0.227	3.48603e-111	AEC2	Odc1
3.04186e-115	0.324	0.581	0.163	5.51459e-111	AEC2	Por
8.33085e-115	0.276396	0.437	0.098	1.5103e-110	AEC2	Kif16b
3.02217e-114	0.320292	0.498	0.123	5.4789e-110	AEC2	Gstt2
1.14914e-113	0.505254	0.859	0.331	2.08328e-109	AEC2	Ccnd1
3.1035e-111	0.480214	0.817	0.333	5.62634e-107	AEC2	Dag1
1.72908e-108	0.275916	0.574	0.158	3.13464e-104	AEC2	Rab27a
9.71363e-108	0.573951	0.909	0.464	1.76098e-103	AEC2	Prdx6
8.91682e-105	0.461458	0.917	0.399	1.61653e-100	AEC2	Crip2
4.69798e-104	0.453253	0.683	0.249	8.51697e-100	AEC2	Erg28
2.41747e-103	0.504215	0.772	0.317	4.38264e-99	AEC2	Oat
1.07151e-101	0.324935	0.55	0.162	1.94254e-97	AEC2	Retsat
2.59296e-98	0.385448	0.465	0.128	4.70077e-94	AEC2	Fdft1
2.84131e-98	0.421083	0.702	0.267	5.15102e-94	AEC2	Exosc7
2.88643e-98	0.271756	0.45	0.113	5.23281e-94	AEC2	Ogfrl1
4.63809e-98	0.300343	0.607	0.185	8.4084e-94	AEC2	Serpine2
9.83046e-97	0.285169	0.493	0.133	1.78216e-92	AEC2	Nav2
2.92427e-96	0.540282	0.676	0.255	5.3014e-92	AEC2	Id2
1.31265e-95	0.320833	0.585	0.18	2.37971e-91	AEC2	Sat2
1.31499e-95	0.450327	0.989	0.838	2.38394e-91	AEC2	Atp5f1e
2.98095e-95	0.37955	0.498	0.143	5.40417e-91	AEC2	Tuba1c
1.32462e-94	0.284142	0.504	0.143	2.4014e-90	AEC2	Fam129b
2.46596e-94	0.369673	0.55	0.173	4.47053e-90	AEC2	Cyp51
2.60393e-94	0.277688	0.428	0.108	4.72066e-90	AEC2	Trim2
1.23298e-93	0.307341	0.515	0.153	2.23527e-89	AEC2	Gpd1l
1.31083e-93	0.494744	0.831	0.396	2.37641e-89	AEC2	Tgoln2
1.11271e-92	0.293411	0.493	0.14	2.01723e-88	AEC2	Eps8
7.06768e-90	0.267753	0.519	0.158	1.2813e-85	AEC2	Phkg2
1.36192e-88	0.422963	0.861	0.407	2.46903e-84	AEC2	Vps28
1.56485e-87	0.261018	0.461	0.13	2.83692e-83	AEC2	Uap1
6.53876e-87	0.258208	0.448	0.124	1.18541e-82	AEC2	Tent5a
1.22482e-83	0.372212	0.865	0.406	2.22048e-79	AEC2	Ypel3
2.34454e-82	0.314694	0.581	0.199	4.25041e-78	AEC2	Mpst
7.17106e-81	0.375891	0.817	0.371	1.30004e-76	AEC2	Atp6v1e1
9.96825e-80	0.33196	0.654	0.254	1.80714e-75	AEC2	Dynlt3
1.28037e-78	0.256972	0.426	0.119	2.32119e-74	AEC2	Adamts9
2.72663e-76	0.286504	0.617	0.233	4.94311e-72	AEC2	Bcl7c
6.41782e-76	0.403018	0.811	0.398	1.16349e-71	AEC2	Brd7
3.12906e-75	0.400941	0.824	0.391	5.67267e-71	AEC2	Adam19
4.21001e-75	0.339536	0.893	0.423	7.63232e-71	AEC2	Car2
7.78349e-73	0.364056	0.515	0.179	1.41107e-68	AEC2	Msmo1
2.54946e-72	0.426279	0.794	0.384	4.62192e-68	AEC2	Nucb2
9.25133e-71	0.324302	0.533	0.187	1.67717e-66	AEC2	Ldhb
8.42201e-70	0.315273	0.491	0.163	1.52683e-65	AEC2	Epha4
6.35001e-69	0.251529	0.196	0.033	1.15119e-64	AEC2	Lcn2
9.45473e-69	0.313798	0.726	0.318	1.71405e-64	AEC2	Mphosph6
1.66917e-68	0.313646	0.928	0.534	3.02603e-64	AEC2	Tspo
1.43069e-67	0.32501	0.874	0.406	2.5937e-63	AEC2	Gsta4
2.0356e-67	0.412598	0.954	0.653	3.69034e-63	AEC2	Ssr2
4.92168e-67	0.337217	0.802	0.374	8.92252e-63	AEC2	Adk
1.63262e-64	0.251328	0.415	0.135	2.95978e-60	AEC2	Pkp4
3.91877e-64	0.252877	0.559	0.21	7.10434e-60	AEC2	St3gal1
6.74426e-64	0.263655	0.815	0.378	1.22267e-59	AEC2	Cd47
5.84486e-60	0.326922	0.994	0.786	1.05961e-55	AEC2	Dstn
3.06753e-54	0.285187	0.506	0.198	5.56112e-50	AEC2	Mt1
7.81065e-53	0.276895	0.713	0.345	1.41599e-48	AEC2	Id1
1.23159e-52	0.313901	0.846	0.471	2.23275e-48	AEC2	Suclg1
5.57531e-52	0.288866	0.815	0.431	1.01075e-47	AEC2	Bri3
3.13543e-50	0.323514	0.444	0.174	5.68423e-46	AEC2	Hmgcs1
2.28497e-43	0.275892	0.911	0.602	4.14243e-39	AEC2	Spcs2
3.43222e-39	0.270583	0.706	0.391	6.22228e-35	AEC2	Rab9a
0	2.47068	0.916	0.049	0	AEC1	Akap5
0	2.17223	0.818	0.052	0	AEC1	Ooep
0	2.06027	0.881	0.03	0	AEC1	AABR07060833.1
0	1.96571	0.923	0.053	0	AEC1	Aqp4
0	1.94288	0.958	0.075	0	AEC1	Gprc5a
0	1.91395	0.846	0.04	0	AEC1	Aqp5
0	1.75738	0.867	0.047	0	AEC1	Igfbp2
0	1.719	0.93	0.05	0	AEC1	Anxa8
0	1.69941	0.86	0.052	0	AEC1	Lamc2
0	1.67762	0.895	0.065	0	AEC1	Flrt3
0	1.65118	0.853	0.026	0	AEC1	Sema3e
0	1.51981	0.804	0.045	0	AEC1	Itgb6
0	1.49962	0.797	0.02	0	AEC1	Scnn1g
0	1.47163	0.713	0.012	0	AEC1	Col4a3
0	1.40097	0.853	0.035	0	AEC1	Slc6a14
0	1.37865	0.86	0.036	0	AEC1	Tacstd2
0	1.34708	0.867	0.041	0	AEC1	Scnn1a
0	1.28158	0.685	0.031	0	AEC1	Rtkn2
0	1.27046	0.804	0.037	0	AEC1	Slc1a1
0	1.238	0.755	0.018	0	AEC1	Cdkn2b
0	0.796314	0.545	0.005	0	AEC1	Wnt3a
0	0.723153	0.455	0.01	0	AEC1	Igfbpl1
0	0.601044	0.49	0.013	0	AEC1	Scnn1b
0	0.457409	0.378	0.006	0	AEC1	Slc16a12
0	0.446125	0.364	0.005	0	AEC1	Wnt7a
1.55213e-299	0.656553	0.476	0.014	2.81386e-295	AEC1	Fras1
9.43536e-286	1.28618	0.853	0.063	1.71054e-281	AEC1	RGD1565166
5.5448e-285	0.593174	0.448	0.013	1.00522e-280	AEC1	Sema3a
3.60192e-284	1.02448	0.727	0.043	6.52992e-280	AEC1	Arhgef26
1.47678e-283	1.19224	0.839	0.061	2.67726e-279	AEC1	Crlf1
7.56184e-273	1.70801	0.853	0.068	1.37089e-268	AEC1	Perp
1.20977e-260	1.81277	0.958	0.097	2.19319e-256	AEC1	Lmo7
2.11329e-257	1.00003	0.664	0.039	3.83118e-253	AEC1	Lamb3
2.97448e-257	0.593981	0.476	0.018	5.39243e-253	AEC1	Exph5
5.9535e-255	2.77046	0.937	0.096	1.07931e-250	AEC1	Col4a4
5.64836e-251	0.581079	0.476	0.018	1.02399e-246	AEC1	Mab21l4
9.17859e-249	1.15731	0.832	0.071	1.66399e-244	AEC1	Sh2d4a
4.63572e-245	0.775416	0.608	0.034	8.40409e-241	AEC1	Pard6b
6.5313e-245	1.19154	0.783	0.062	1.18406e-240	AEC1	Tinagl1
2.79099e-235	1.95143	0.93	0.103	5.05978e-231	AEC1	Krt7
1.08559e-233	1.81398	0.909	0.097	1.96806e-229	AEC1	Clic3
5.13986e-233	1.81032	1	0.124	9.31805e-229	AEC1	Epcam
3.40609e-230	0.801295	0.678	0.046	6.1749e-226	AEC1	Matn4
3.20514e-229	0.730249	0.678	0.046	5.8106e-225	AEC1	Eps8l2
1.95824e-226	1.77239	0.958	0.115	3.55009e-222	AEC1	Icam1
1.26599e-224	0.701158	0.587	0.035	2.29511e-220	AEC1	Prkcz
2.00138e-222	1.77008	0.965	0.121	3.6283e-218	AEC1	Mal2
8.91548e-222	0.964746	0.706	0.054	1.61629e-217	AEC1	Myh14
6.22428e-220	0.57081	0.483	0.022	1.1284e-215	AEC1	Gramd2a
7.86035e-220	0.966257	0.797	0.071	1.425e-215	AEC1	Cldn7
2.17365e-216	0.691184	0.615	0.04	3.9406e-212	AEC1	Tmprss2
3.22064e-214	1.44124	0.86	0.09	5.8387e-210	AEC1	Cdh1
8.95739e-212	1.71548	0.951	0.12	1.62389e-207	AEC1	Pon3
9.233e-210	1.39062	0.909	0.102	1.67385e-205	AEC1	Nkx2-1
1.35992e-208	0.840091	0.713	0.059	2.46539e-204	AEC1	Crb3
1.36625e-208	1.36394	0.825	0.086	2.47687e-204	AEC1	Pdgfa
1.24489e-205	2.79552	0.993	0.159	2.25685e-201	AEC1	Cldn18
4.30059e-202	0.747325	0.664	0.051	7.79653e-198	AEC1	Prss8
6.93883e-202	1.27987	0.874	0.098	1.25794e-197	AEC1	Krt8
9.18261e-202	1.45667	0.902	0.108	1.66472e-197	AEC1	Gpx2
1.47659e-201	1.00221	0.811	0.081	2.67691e-197	AEC1	Spint1
7.10636e-201	0.90191	0.741	0.065	1.28831e-196	AEC1	Foxa2
1.50672e-198	1.19451	0.86	0.093	2.73154e-194	AEC1	Cadm1
1.79773e-198	1.2703	0.776	0.076	3.2591e-194	AEC1	F3
1.98442e-198	0.307347	0.28	0.007	3.59755e-194	AEC1	Phyhipl
3.92201e-198	0.878476	0.629	0.047	7.1102e-194	AEC1	Ano1
6.84329e-197	0.642171	0.42	0.019	1.24062e-192	AEC1	Bdnf
1.99788e-194	0.297108	0.238	0.004	3.62196e-190	AEC1	Dusp26
2.3594e-193	0.906255	0.755	0.071	4.27735e-189	AEC1	Krt18
3.19382e-193	2.35887	0.944	0.14	5.79007e-189	AEC1	Clic5
2.00539e-191	0.434765	0.364	0.014	3.63557e-187	AEC1	Cldn6
5.52613e-190	0.995985	0.769	0.077	1.00183e-185	AEC1	Zfhx4
1.54105e-189	0.821586	0.692	0.06	2.79377e-185	AEC1	Cd55
4.40986e-189	0.47207	0.35	0.013	7.99463e-185	AEC1	Abca5
8.46338e-189	0.544074	0.476	0.026	1.53433e-184	AEC1	Slc39a4
2.95652e-188	0.56011	0.58	0.041	5.35988e-184	AEC1	Tmc4
5.04648e-187	0.894962	0.685	0.059	9.14876e-183	AEC1	Itga3
4.29324e-186	0.502888	0.35	0.013	7.78322e-182	AEC1	AABR07031193.1
4.812e-184	0.848717	0.72	0.069	8.72367e-180	AEC1	Acpp
5.16362e-184	0.65612	0.65	0.054	9.36112e-180	AEC1	Kcnk1
5.46253e-183	0.375109	0.273	0.007	9.90301e-179	AEC1	Cct6b
6.87624e-183	0.442931	0.371	0.015	1.24659e-178	AEC1	Cxadr
1.88793e-178	0.473046	0.476	0.028	3.42263e-174	AEC1	LOC498222
6.96666e-178	1.90694	0.972	0.153	1.26299e-173	AEC1	Egfl6
4.13228e-176	0.662401	0.573	0.043	7.49142e-172	AEC1	Krtcap3
1.36977e-175	1.58582	0.916	0.133	2.48326e-171	AEC1	Gja1
1.89674e-175	0.420224	0.371	0.016	3.4386e-171	AEC1	Acsm5
4.31006e-168	0.555096	0.517	0.036	7.8137e-164	AEC1	Tmem37
5.16373e-168	1.17435	0.86	0.112	9.36132e-164	AEC1	Sult1a1
8.6185e-168	0.583234	0.552	0.042	1.56245e-163	AEC1	Gipc2
9.34123e-167	2.57914	1	0.206	1.69347e-162	AEC1	Emp2
1.47766e-165	3.52325	0.993	0.21	2.67886e-161	AEC1	Ager
3.08392e-165	0.479916	0.483	0.032	5.59083e-161	AEC1	Llgl2
5.72059e-165	0.569759	0.497	0.034	1.03709e-160	AEC1	Tmem59l
2.96225e-161	0.75469	0.685	0.069	5.37026e-157	AEC1	Ppl
8.19196e-161	2.87182	0.965	0.194	1.48512e-156	AEC1	Pdpn
9.35799e-161	0.676143	0.538	0.041	1.69651e-156	AEC1	Pdzk1ip1
5.83775e-160	0.593268	0.566	0.047	1.05833e-155	AEC1	Klf5
1.4982e-155	0.716751	0.608	0.056	2.71609e-151	AEC1	Irx5
2.02365e-153	0.86706	0.685	0.075	3.66868e-149	AEC1	Dsp
8.2812e-151	0.529487	0.476	0.034	1.5013e-146	AEC1	Serpinb8
1.33613e-150	0.905715	0.615	0.06	2.42228e-146	AEC1	Gpr155
1.56078e-150	2.20923	0.993	0.234	2.82954e-146	AEC1	Bcam
2.46164e-150	0.579969	0.559	0.048	4.46271e-146	AEC1	Irx3
8.51345e-150	1.96955	1	0.229	1.5434e-145	AEC1	Alcam
1.27707e-149	0.679821	0.664	0.069	2.3152e-145	AEC1	Rab25
6.49909e-147	0.407986	0.35	0.018	1.17822e-142	AEC1	Trim63
1.07564e-146	0.500828	0.497	0.039	1.95002e-142	AEC1	Rassf7
1.55514e-144	0.812012	0.678	0.078	2.81931e-140	AEC1	Flvcr2
3.16441e-143	0.517677	0.497	0.039	5.73675e-139	AEC1	AABR07064373.1
1.71703e-140	1.19671	0.881	0.143	3.11279e-136	AEC1	Sulf2
2.16096e-139	1.01924	0.811	0.122	3.9176e-135	AEC1	Rab11fip1
1.3032e-138	0.382799	0.427	0.029	2.36258e-134	AEC1	Ttc9
2.44415e-138	0.503882	0.448	0.032	4.43099e-134	AEC1	AABR07027306.1
6.11028e-138	0.68541	0.552	0.052	1.10773e-133	AEC1	Lsr
1.49456e-136	0.539771	0.503	0.043	2.70949e-132	AEC1	Pitpnm3
1.26513e-135	0.438685	0.441	0.032	2.29356e-131	AEC1	Ankrd1
3.23338e-135	0.871556	0.615	0.066	5.8618e-131	AEC1	Ly6l
1.3202e-131	0.683087	0.601	0.066	2.3934e-127	AEC1	Fuca2
2.02852e-130	0.412223	0.35	0.02	3.6775e-126	AEC1	Atp13a4
2.89638e-130	0.442265	0.517	0.047	5.25084e-126	AEC1	Igsf5
8.53723e-128	0.44539	0.392	0.027	1.54771e-123	AEC1	Asic1
1.08816e-127	0.458055	0.497	0.044	1.97272e-123	AEC1	Dapk2
2.38571e-122	1.40123	0.916	0.176	4.32506e-118	AEC1	Prss23
1.70799e-120	0.399978	0.392	0.028	3.09642e-116	AEC1	LOC103694874
3.44936e-119	0.988625	0.776	0.125	6.25334e-115	AEC1	Nrp2
5.43663e-119	0.361639	0.406	0.031	9.85607e-115	AEC1	Veph1
6.28683e-119	0.377007	0.371	0.026	1.13974e-114	AEC1	Cdcp1
9.26681e-117	1.88193	0.811	0.16	1.67998e-112	AEC1	Aebp1
1.139e-115	0.657631	0.503	0.051	2.06489e-111	AEC1	Popdc2
6.22212e-115	0.294785	0.315	0.019	1.12801e-110	AEC1	Zfp385b
5.50287e-114	0.617601	0.483	0.047	9.97616e-110	AEC1	Fzd2
3.08254e-113	0.381261	0.392	0.031	5.58834e-109	AEC1	Wwc1
1.25002e-111	0.840633	0.783	0.129	2.26616e-107	AEC1	Mpzl2
1.39552e-111	0.404472	0.42	0.036	2.52995e-107	AEC1	Esrp1
4.80845e-111	0.778588	0.741	0.113	8.71724e-107	AEC1	Efna1
1.27865e-109	0.952978	0.825	0.157	2.31806e-105	AEC1	Nectin2
2.30298e-109	1.18932	0.86	0.173	4.17507e-105	AEC1	Nckap5
4.39424e-109	1.54687	0.958	0.288	7.96631e-105	AEC1	Anxa4
5.32375e-109	0.390425	0.378	0.029	9.65143e-105	AEC1	Cdh3
6.23306e-109	0.401609	0.399	0.033	1.12999e-104	AEC1	Arhgef28
1.34086e-108	1.13371	0.888	0.19	2.43084e-104	AEC1	Atp1b1
4.86913e-108	0.53578	0.545	0.063	8.82725e-104	AEC1	Smim22
4.92626e-108	0.346462	0.273	0.015	8.93082e-104	AEC1	Ckmt1
9.74098e-108	0.355825	0.385	0.031	1.76594e-103	AEC1	Cgn
1.47151e-104	1.13863	0.881	0.209	2.6677e-100	AEC1	Mbip
1.19751e-103	2.49548	0.993	0.402	2.17096e-99	AEC1	Hopx
2.08291e-103	1.40358	0.874	0.201	3.7761e-99	AEC1	Timp3
7.56539e-103	1.88162	0.951	0.276	1.37153e-98	AEC1	Vegfa
2.22756e-102	1.53806	0.874	0.217	4.03834e-98	AEC1	Cryab
6.17532e-102	1.29238	0.874	0.232	1.11952e-97	AEC1	Pmm1
2.28842e-101	1.22762	0.867	0.196	4.14868e-97	AEC1	Agrn
2.30024e-101	0.440748	0.462	0.047	4.17011e-97	AEC1	Tmem136
5.37124e-101	0.886082	0.734	0.13	9.73751e-97	AEC1	Sdc1
1.77931e-98	0.75571	0.622	0.091	3.22571e-94	AEC1	Dennd3
2.48317e-98	0.604931	0.608	0.086	4.50174e-94	AEC1	Sorcs2
4.6668e-98	1.02752	0.853	0.196	8.46044e-94	AEC1	Cybrd1
9.33488e-98	0.559683	0.573	0.076	1.69232e-93	AEC1	Tekt2
4.80847e-96	1.14392	0.923	0.224	8.71728e-92	AEC1	Tspan8
1.26478e-95	0.93204	0.832	0.19	2.29292e-91	AEC1	Mtap
3.81205e-95	0.828626	0.755	0.143	6.91087e-91	AEC1	Tst
8.21275e-95	0.402594	0.371	0.033	1.48889e-90	AEC1	Magi1
1.30855e-93	0.566547	0.608	0.089	2.37227e-89	AEC1	Isg20
8.26821e-93	0.331087	0.364	0.032	1.49894e-88	AEC1	Eps8l1
1.48867e-92	0.809431	0.748	0.147	2.6988e-88	AEC1	Nav2
1.57161e-91	0.291249	0.357	0.031	2.84918e-87	AEC1	Cpn1
2.00167e-89	1.58181	0.944	0.356	3.62883e-85	AEC1	Dag1
6.55588e-89	1.59044	0.944	0.314	1.18852e-84	AEC1	Col4a5
6.9819e-88	0.579946	0.615	0.097	1.26575e-83	AEC1	Osbpl6
2.8625e-87	0.94895	0.776	0.167	5.18942e-83	AEC1	Cttnbp2nl
4.05741e-87	1.84239	0.979	0.429	7.35568e-83	AEC1	Gsta4
7.35024e-87	1.22565	0.916	0.269	1.33253e-82	AEC1	Wfdc2
8.73617e-87	0.832766	0.804	0.176	1.58378e-82	AEC1	Mecom
2.41469e-86	1.09924	0.881	0.255	4.37759e-82	AEC1	Avpi1
5.67907e-86	0.3691	0.343	0.031	1.02956e-81	AEC1	Gls2
2.19442e-85	1.10516	0.825	0.201	3.97826e-81	AEC1	Lama5
7.95522e-85	0.394679	0.371	0.037	1.4422e-80	AEC1	Cobl
2.12058e-84	0.746331	0.601	0.097	3.84439e-80	AEC1	Ppp1r14c
3.70123e-84	1.02539	0.874	0.249	6.70996e-80	AEC1	Plp2
9.04667e-83	0.312291	0.371	0.038	1.64007e-78	AEC1	Esrp2
1.1575e-82	1.45663	0.937	0.285	2.09843e-78	AEC1	Lox
1.61486e-82	0.598202	0.601	0.098	2.92757e-78	AEC1	Lurap1l
1.72889e-82	0.7394	0.671	0.127	3.13431e-78	AEC1	St3gal5
3.90419e-82	0.392668	0.399	0.044	7.0779e-78	AEC1	Erbb3
8.07807e-82	1.11134	0.916	0.268	1.46447e-77	AEC1	F11r
3.78661e-81	0.602983	0.469	0.062	6.86475e-77	AEC1	Tnfrsf12a
1.47454e-79	0.542604	0.538	0.081	2.6732e-75	AEC1	Shroom4
2.76254e-79	1.21215	0.965	0.394	5.00821e-75	AEC1	Spint2
2.49114e-78	0.253646	0.35	0.035	4.51619e-74	AEC1	Smim1
1.84459e-76	1.03679	0.811	0.205	3.34405e-72	AEC1	Myof
3.60847e-76	0.863177	0.643	0.115	6.54179e-72	AEC1	Pla2g1b
1.74892e-75	1.12913	0.951	0.353	3.17061e-71	AEC1	Ptprf
8.49781e-75	0.287485	0.287	0.025	1.54057e-70	AEC1	Ssh1
1.64435e-74	0.541902	0.601	0.107	2.98105e-70	AEC1	Rab38
1.69778e-74	1.21107	0.951	0.425	3.07791e-70	AEC1	Crip2
1.88983e-74	0.884123	0.224	0.015	3.42608e-70	AEC1	LOC108348266
2.55074e-74	0.652105	0.734	0.161	4.62423e-70	AEC1	Sdc4
2.62341e-74	0.47096	0.364	0.041	4.75598e-70	AEC1	Slc39a8
1.49735e-73	0.594528	0.559	0.093	2.71454e-69	AEC1	Dusp14
1.1764e-72	1.69836	0.993	0.702	2.13269e-68	AEC1	Bsg
5.73323e-72	1.30372	0.783	0.195	1.03938e-67	AEC1	Sftpd
8.49265e-72	1.29125	0.986	0.46	1.53963e-67	AEC1	Cd59
1.06961e-71	1.04518	0.846	0.237	1.93909e-67	AEC1	Lamb2
1.14246e-71	0.512095	0.566	0.097	2.07116e-67	AEC1	Dmxl2
2.26866e-71	1.37539	0.937	0.486	4.11286e-67	AEC1	Prdx6
5.70962e-71	1.19534	0.965	0.451	1.0351e-66	AEC1	Pgrmc1
1.12864e-70	0.398816	0.462	0.065	2.04611e-66	AEC1	Tead4
1.344e-70	0.575725	0.524	0.086	2.43654e-66	AEC1	Fstl3
1.76783e-70	0.51886	0.434	0.059	3.2049e-66	AEC1	Them5
2.40842e-70	0.253607	0.308	0.03	4.36622e-66	AEC1	Macc1
2.8251e-70	0.560248	0.692	0.15	5.12163e-66	AEC1	Alad
2.59118e-69	1.05485	0.909	0.297	4.69755e-65	AEC1	Mgst1
4.54734e-69	0.637484	0.685	0.142	8.24388e-65	AEC1	Galnt18
2.33387e-68	0.275641	0.399	0.051	4.23108e-64	AEC1	Pcbd1
2.44012e-68	0.367364	0.469	0.07	4.42369e-64	AEC1	Stard10
4.50001e-68	0.473032	0.524	0.087	8.15807e-64	AEC1	Slc22a23
2.06069e-67	0.347316	0.336	0.037	3.73583e-63	AEC1	RGD1561161
4.02861e-67	0.482369	0.608	0.114	7.30346e-63	AEC1	Etl4
1.24973e-65	0.777125	0.748	0.192	2.26564e-61	AEC1	Micu1
1.77714e-65	1.23297	0.972	0.474	3.22177e-61	AEC1	Nedd9
3.12599e-65	0.469924	0.266	0.024	5.66711e-61	AEC1	Tnnc1
9.33671e-65	0.412819	0.503	0.085	1.69265e-60	AEC1	Igf2bp2
2.58157e-64	0.421083	0.497	0.083	4.68013e-60	AEC1	Cgnl1
4.17287e-64	0.395354	0.462	0.073	7.565e-60	AEC1	Prepl
2.76134e-63	0.98476	0.755	0.193	5.00604e-59	AEC1	Col12a1
5.53535e-63	0.438678	0.545	0.1	1.0035e-58	AEC1	Edn3
5.69079e-62	0.523039	0.399	0.057	1.03168e-57	AEC1	Col4a6
6.94091e-62	0.951133	0.909	0.373	1.25832e-57	AEC1	Mrpl14
8.06813e-62	1.4618	0.979	0.534	1.46267e-57	AEC1	Cd9
1.33331e-61	0.49977	0.531	0.1	2.41716e-57	AEC1	Tmem63b
1.39141e-61	0.429112	0.497	0.086	2.52248e-57	AEC1	Sqor
3.08391e-61	0.323805	0.315	0.036	5.59082e-57	AEC1	Plce1
3.14498e-61	0.297265	0.399	0.056	5.70154e-57	AEC1	Gata6
3.51226e-61	0.491297	0.51	0.093	6.36737e-57	AEC1	Wwp1
5.16707e-61	0.725278	0.727	0.19	9.36739e-57	AEC1	Usp46
7.27533e-61	0.321978	0.434	0.065	1.31894e-56	AEC1	Pls1
1.85726e-60	1.22041	0.993	0.636	3.36703e-56	AEC1	S100a11
1.87442e-60	1.08493	1	0.797	3.39814e-56	AEC1	Dstn
2.417e-60	0.946168	0.79	0.247	4.38179e-56	AEC1	Akap2
8.62532e-60	0.264948	0.35	0.045	1.56368e-55	AEC1	Sh3yl1
2.00072e-59	0.647527	0.776	0.211	3.6271e-55	AEC1	Tspan2
4.89849e-59	0.398047	0.441	0.071	8.88048e-55	AEC1	Trim3
5.60516e-59	0.552773	0.531	0.103	1.01616e-54	AEC1	Tjp2
1.01538e-58	0.97462	1	0.62	1.84077e-54	AEC1	Ctsh
1.1988e-58	0.274301	0.385	0.054	2.1733e-54	AEC1	Cd164l2
1.65451e-58	0.287369	0.315	0.038	2.99947e-54	AEC1	Evpl
1.78252e-58	0.269959	0.294	0.033	3.23153e-54	AEC1	Plekhd1
2.53273e-58	0.497029	0.685	0.155	4.59159e-54	AEC1	Dpep1
3.75926e-58	1.24549	1	0.68	6.81516e-54	AEC1	App
4.32606e-58	0.96882	0.993	0.591	7.84272e-54	AEC1	Anxa2
1.5002e-56	0.353125	0.287	0.033	2.71971e-52	AEC1	Zfp365
1.85552e-56	0.28693	0.42	0.066	3.36386e-52	AEC1	Ppp1r16a
2.60016e-56	0.867268	0.818	0.269	4.71382e-52	AEC1	Amotl2
1.35976e-55	0.445325	0.517	0.103	2.4651e-51	AEC1	Ocln
1.43361e-55	0.254886	0.371	0.052	2.59898e-51	AEC1	Pdgfb
1.45459e-55	0.358079	0.301	0.037	2.63703e-51	AEC1	Pik3cb
1.5147e-55	0.79643	0.517	0.1	2.74601e-51	AEC1	Sfta2
1.62903e-55	0.626782	0.706	0.176	2.95326e-51	AEC1	Epha4
4.59749e-55	0.379271	0.51	0.097	8.33478e-51	AEC1	Foxp2
6.4837e-55	0.887728	0.874	0.374	1.17543e-50	AEC1	Cers2
6.94277e-55	0.320139	0.406	0.065	1.25866e-50	AEC1	Nedd4l
1.04407e-54	0.419245	0.42	0.068	1.8928e-50	AEC1	Kcnmb2
1.12224e-54	0.585271	0.706	0.192	2.03451e-50	AEC1	Fnbp1l
2.08841e-54	0.3825	0.392	0.061	3.78607e-50	AEC1	Gsap
3.26139e-54	0.59307	0.664	0.163	5.91257e-50	AEC1	Clstn1
3.41006e-54	0.866606	0.902	0.363	6.18209e-50	AEC1	Pon2
4.62705e-54	0.440727	0.483	0.091	8.38839e-50	AEC1	Tp53bp2
4.91768e-54	0.430665	0.566	0.122	8.91526e-50	AEC1	Trim2
5.52688e-54	0.320452	0.266	0.03	1.00197e-49	AEC1	Vnn1
7.66039e-54	0.346657	0.441	0.076	1.38875e-49	AEC1	LOC103691556
8.42577e-54	0.381613	0.252	0.027	1.52751e-49	AEC1	Rab6b
1.00127e-53	0.379612	0.51	0.099	1.8152e-49	AEC1	Ppfibp2
1.0153e-53	0.393743	0.538	0.111	1.84063e-49	AEC1	Nqo1
2.38123e-53	0.83205	0.804	0.261	4.31692e-49	AEC1	Cav2
2.61096e-53	0.341348	0.322	0.043	4.73341e-49	AEC1	Prdm16
3.30133e-53	0.690454	0.818	0.263	5.98498e-49	AEC1	Pla2g16
3.34317e-53	0.730811	0.713	0.196	6.06084e-49	AEC1	Col16a1
3.88357e-53	0.68817	0.664	0.181	7.04052e-49	AEC1	Marveld1
1.79049e-52	0.364041	0.476	0.089	3.24597e-48	AEC1	Wnt4
2.73381e-52	0.301576	0.259	0.029	4.95612e-48	AEC1	Stx11
3.29073e-52	0.332307	0.364	0.055	5.96577e-48	AEC1	Ddr1
4.31054e-52	0.437011	0.559	0.119	7.81458e-48	AEC1	Tmem140
4.5533e-52	1.19028	0.972	0.602	8.25468e-48	AEC1	Ahnak
6.35421e-52	0.307499	0.315	0.042	1.15196e-47	AEC1	Patj
7.83351e-52	1.33831	1	0.689	1.42014e-47	AEC1	S100a6
1.07081e-51	0.690561	0.531	0.112	1.94127e-47	AEC1	Alpl
1.48054e-51	0.282794	0.357	0.053	2.68407e-47	AEC1	Chmp4c
4.13772e-51	0.93481	1	0.521	7.50128e-47	AEC1	Cavin2
5.73357e-51	0.946944	1	0.75	1.03944e-46	AEC1	Msn
8.53306e-51	0.351127	0.434	0.077	1.54696e-46	AEC1	Sh3bp4
1.6309e-50	0.415147	0.336	0.049	2.95666e-46	AEC1	Hbegf
3.85962e-50	0.913906	0.937	0.472	6.99711e-46	AEC1	Iqgap1
3.86293e-50	0.268241	0.266	0.031	7.00311e-46	AEC1	Adgrv1
9.59595e-50	0.706792	0.671	0.186	1.73965e-45	AEC1	Serpinb9
1.65724e-49	0.989273	0.93	0.502	3.00441e-45	AEC1	Map1lc3a
1.69994e-49	0.277099	0.266	0.032	3.08182e-45	AEC1	Shtn1
4.12043e-49	0.468952	0.441	0.084	7.46993e-45	AEC1	Ppm1l
4.76603e-49	0.267176	0.322	0.045	8.64034e-45	AEC1	Irx1
2.28079e-48	0.252668	0.28	0.036	4.13485e-44	AEC1	Chka
6.81461e-48	0.263414	0.364	0.058	1.23542e-43	AEC1	Cdc42bpg
1.67936e-47	0.655134	0.608	0.153	3.04451e-43	AEC1	Nnat
2.09431e-47	0.345641	0.448	0.087	3.79677e-43	AEC1	St14
2.32255e-47	0.674109	0.853	0.306	4.21055e-43	AEC1	Ezr
2.54139e-47	0.723056	0.832	0.288	4.60728e-43	AEC1	Abca1
2.84092e-47	0.893034	0.755	0.228	5.1503e-43	AEC1	Ctgf
3.74778e-47	0.482006	0.531	0.121	6.79434e-43	AEC1	Prkcd
4.04196e-47	0.727022	0.818	0.3	7.32766e-43	AEC1	Asah1
4.06109e-47	0.513544	0.671	0.183	7.36235e-43	AEC1	Ctps1
8.29265e-47	0.877631	0.867	0.371	1.50338e-42	AEC1	Capn2
9.11596e-47	0.793135	0.49	0.104	1.65263e-42	AEC1	Cxcl17
1.30132e-46	0.264434	0.343	0.053	2.35917e-42	AEC1	Snhg11
1.87028e-46	0.414248	0.441	0.086	3.39063e-42	AEC1	Zfp462
5.80815e-46	0.427991	0.49	0.103	1.05296e-41	AEC1	Shroom3
8.74895e-46	0.25355	0.294	0.041	1.5861e-41	AEC1	Mindy2
3.60361e-45	0.596466	0.706	0.214	6.53298e-41	AEC1	AC108574.1
4.40003e-45	0.837506	0.86	0.431	7.97682e-41	AEC1	Vps28
4.41623e-45	0.793573	0.825	0.331	8.00618e-41	AEC1	Timp2
5.93034e-45	0.777653	0.497	0.113	1.07511e-40	AEC1	Muc1
6.60679e-45	0.567579	0.72	0.224	1.19774e-40	AEC1	Pgap2
7.06608e-45	0.27712	0.399	0.071	1.28101e-40	AEC1	Kcne2
1.14763e-44	0.455822	0.552	0.133	2.08053e-40	AEC1	Rai14
1.19154e-44	0.376651	0.483	0.103	2.16013e-40	AEC1	Ajuba
1.53735e-44	0.336913	0.35	0.057	2.78706e-40	AEC1	Olfm1
1.83197e-44	0.787436	0.713	0.215	3.32118e-40	AEC1	Lamc1
2.13555e-44	0.296267	0.259	0.033	3.87155e-40	AEC1	Slc39a2
2.34296e-44	0.327859	0.448	0.09	4.24754e-40	AEC1	Spry2
2.88367e-44	0.258817	0.413	0.079	5.22781e-40	AEC1	Eml2
5.51584e-44	0.323158	0.399	0.072	9.99966e-40	AEC1	Lgi3
5.92673e-44	0.339084	0.413	0.077	1.07446e-39	AEC1	Cldn3
7.31136e-44	0.272742	0.266	0.036	1.32548e-39	AEC1	Eva1a
1.54051e-43	0.344014	0.42	0.082	2.7928e-39	AEC1	Ank3
1.58667e-43	0.895508	0.951	0.622	2.87647e-39	AEC1	Scd2
4.23881e-43	0.683503	0.685	0.206	7.68453e-39	AEC1	Sort1
5.1695e-43	0.661431	0.741	0.258	9.37178e-39	AEC1	Mpp5
7.23022e-43	0.401073	0.49	0.11	1.31077e-38	AEC1	Phldb2
7.58348e-43	0.311464	0.413	0.081	1.37481e-38	AEC1	LOC108348048
9.8144e-43	0.79354	0.972	0.668	1.77925e-38	AEC1	Ssr2
1.14387e-42	0.26622	0.35	0.059	2.07372e-38	AEC1	Pde7a
2.69637e-42	0.362167	0.538	0.133	4.88826e-38	AEC1	Arrdc1
3.30878e-42	0.55131	0.58	0.151	5.99849e-38	AEC1	Sema6d
7.66074e-42	0.286725	0.357	0.063	1.38881e-37	AEC1	Abca3
1.59365e-41	0.400294	0.503	0.119	2.88912e-37	AEC1	Orai1
2.9836e-41	0.591382	0.909	0.412	5.40897e-37	AEC1	Anxa1
8.56981e-41	0.347793	0.469	0.104	1.55362e-36	AEC1	Ddah1
2.3116e-40	0.263972	0.357	0.064	4.19071e-36	AEC1	Cpe
2.68928e-40	0.281035	0.434	0.092	4.8754e-36	AEC1	Fam117a
1.09754e-39	0.274561	0.357	0.066	1.98972e-35	AEC1	Myo1d
1.23877e-39	0.48466	0.636	0.191	2.24576e-35	AEC1	Csgalnact2
1.36446e-39	0.422149	0.517	0.132	2.47363e-35	AEC1	Plekhb2
1.46847e-39	0.393261	0.483	0.115	2.6622e-35	AEC1	Ebpl
2.03849e-39	0.873343	0.846	0.422	3.69558e-35	AEC1	Tomm5
2.31325e-39	0.399777	0.58	0.16	4.19369e-35	AEC1	Fam129b
3.21281e-39	0.303094	0.538	0.137	5.8245e-35	AEC1	Abhd14b
3.82796e-39	0.390253	0.399	0.083	6.9397e-35	AEC1	Cdr2
3.98629e-39	0.326863	0.483	0.113	7.22675e-35	AEC1	Sft2d2
8.4162e-39	0.55208	0.678	0.22	1.52577e-34	AEC1	Ehd2
1.98722e-38	0.912541	0.958	0.599	3.60263e-34	AEC1	Anxa5
2.72779e-38	0.399825	0.559	0.154	4.94522e-34	AEC1	Magi3
2.98507e-38	0.30862	0.434	0.094	5.41163e-34	AEC1	B4galt4
3.66792e-38	0.608936	0.65	0.21	6.64957e-34	AEC1	Srebf2
5.50476e-38	0.398908	0.524	0.134	9.97957e-34	AEC1	Myo10
8.63162e-38	0.303525	0.378	0.076	1.56483e-33	AEC1	Sipa1l3
1.27413e-37	0.734509	0.385	0.078	2.30986e-33	AEC1	Ly6i
1.99538e-37	0.419167	0.552	0.156	3.61743e-33	AEC1	Hacd3
2.13037e-37	0.466385	0.888	0.368	3.86215e-33	AEC1	Gsn
3.44638e-37	0.306746	0.51	0.126	6.24795e-33	AEC1	Cmtm8
3.4916e-37	0.375969	0.455	0.108	6.32991e-33	AEC1	Zfp703
4.01387e-37	0.377697	0.469	0.113	7.27674e-33	AEC1	Rab15
4.47041e-37	0.32312	0.476	0.115	8.1044e-33	AEC1	Dbndd2
4.91463e-37	0.688717	0.867	0.4	8.90973e-33	AEC1	Serpinb6a
5.96062e-37	0.417514	0.636	0.198	1.0806e-32	AEC1	Acsl5
1.08856e-36	0.38607	0.531	0.143	1.97344e-32	AEC1	Inpp1
1.19431e-36	0.542932	0.622	0.188	2.16517e-32	AEC1	Tnks1bp1
1.26815e-36	0.469845	0.685	0.222	2.29903e-32	AEC1	Camk2g
1.57146e-36	0.377093	0.364	0.073	2.8489e-32	AEC1	Adrb2
1.86464e-36	0.266457	0.399	0.084	3.38041e-32	AEC1	Fzd6
2.38942e-36	0.37189	0.503	0.128	4.33178e-32	AEC1	Lpcat1
2.47812e-36	0.27707	0.406	0.088	4.49258e-32	AEC1	Tcta
4.20827e-36	0.794153	0.986	0.748	7.62917e-32	AEC1	Calm2.1
4.54913e-36	0.411884	0.58	0.17	8.24712e-32	AEC1	Derl2
5.44997e-36	0.750047	0.923	0.498	9.88025e-32	AEC1	Nudt4
6.17673e-36	0.363429	0.552	0.151	1.11978e-31	AEC1	Zfp608
1.46734e-35	0.670982	0.483	0.124	2.66015e-31	AEC1	Fxyd3
2.52542e-35	0.316748	0.448	0.107	4.57834e-31	AEC1	Phactr4
2.57406e-35	0.476444	0.441	0.108	4.66652e-31	AEC1	Pqlc3
3.89134e-35	0.472404	0.601	0.183	7.05461e-31	AEC1	Frmd6
5.3705e-35	0.600136	0.839	0.371	9.73617e-31	AEC1	Arhgap5
5.88619e-35	0.26644	0.329	0.064	1.06711e-30	AEC1	Parp3
6.21353e-35	0.45344	0.678	0.227	1.12645e-30	AEC1	Smpd1
7.8691e-35	0.351334	0.601	0.178	1.42659e-30	AEC1	Plekha1
9.787e-35	0.346455	0.294	0.053	1.77429e-30	AEC1	Paqr7
1.5763e-34	0.515056	0.713	0.249	2.85768e-30	AEC1	Slc44a2
1.92035e-34	0.621237	0.958	0.498	3.4814e-30	AEC1	Cd99
1.95931e-34	0.664464	0.965	0.648	3.55203e-30	AEC1	Hsbp1
4.72076e-34	0.499338	0.643	0.216	8.55827e-30	AEC1	Nbeal1
5.35915e-34	0.590197	0.846	0.379	9.71561e-30	AEC1	Slc3a2
5.60769e-34	0.52237	0.706	0.271	1.01662e-29	AEC1	Erg28
6.20623e-34	0.554647	0.601	0.198	1.12513e-29	AEC1	Plxna2
7.0015e-34	0.731467	0.986	0.702	1.2693e-29	AEC1	Pdia6
8.42305e-34	0.264671	0.385	0.085	1.52701e-29	AEC1	Tpbg
9.86754e-34	0.289357	0.378	0.081	1.78889e-29	AEC1	Vasn
1.86999e-33	0.563047	0.825	0.36	3.39011e-29	AEC1	Tmod3
2.07049e-33	0.390795	0.476	0.124	3.7536e-29	AEC1	Errfi1
2.15874e-33	0.673049	0.881	0.442	3.91359e-29	AEC1	Aga
2.33054e-33	0.591059	0.769	0.275	4.22504e-29	AEC1	Cyr61
2.53236e-33	0.698599	0.825	0.405	4.59091e-29	AEC1	Rab9a
4.83182e-33	0.514812	0.797	0.326	8.7596e-29	AEC1	Lgmn
7.13889e-33	0.544401	0.699	0.246	1.29421e-28	AEC1	AABR07064873.1
1.03192e-32	0.264463	0.434	0.106	1.87077e-28	AEC1	Klhl24
1.4423e-32	0.255204	0.685	0.214	2.61474e-28	AEC1	Esam
2.81026e-32	0.899199	0.895	0.509	5.09472e-28	AEC1	Cav1
3.18071e-32	0.326947	0.392	0.091	5.7663e-28	AEC1	C1qtnf1
3.48676e-32	0.711687	0.944	0.618	6.32115e-28	AEC1	Tmem59
4.85631e-32	0.519085	0.65	0.232	8.804e-28	AEC1	Kdelr3
6.78685e-32	0.44676	0.503	0.145	1.23039e-27	AEC1	Plxna1
1.17468e-31	0.322305	0.371	0.084	2.12957e-27	AEC1	Mboat1
2.43907e-31	0.318379	0.51	0.145	4.42179e-27	AEC1	Fdft1
2.59889e-31	0.320562	0.413	0.102	4.71152e-27	AEC1	Cant1
2.98153e-31	0.392937	0.615	0.196	5.40521e-27	AEC1	Mageh1
3.24484e-31	0.453967	0.671	0.242	5.88258e-27	AEC1	Laptm4b
6.14887e-31	0.533981	0.762	0.307	1.11473e-26	AEC1	Arhgap29
7.35079e-31	0.311403	0.371	0.086	1.33262e-26	AEC1	Epn2
9.46189e-31	0.519875	0.58	0.189	1.71535e-26	AEC1	Adam10
1.71285e-30	1.34074	0.636	0.26	3.10523e-26	AEC1	Defb3
2.15169e-30	0.258177	0.371	0.084	3.90081e-26	AEC1	Npw
2.46408e-30	0.260914	0.406	0.1	4.46714e-26	AEC1	Mmp15
2.87849e-30	0.36673	0.42	0.107	5.21841e-26	AEC1	Plagl1
3.1166e-30	0.630802	0.797	0.34	5.65009e-26	AEC1	Dlc1
3.21801e-30	0.334637	0.42	0.106	5.83393e-26	AEC1	Rmdn2
5.30487e-30	0.648262	0.895	0.452	9.6172e-26	AEC1	Man2a1
6.40359e-30	0.570554	0.944	0.47	1.16091e-25	AEC1	Igfbp7
7.31043e-30	0.392636	0.706	0.262	1.32531e-25	AEC1	Arhgap1
9.40818e-30	0.300985	0.42	0.107	1.70561e-25	AEC1	Dusp7
1.14172e-29	0.571019	0.664	0.246	2.06983e-25	AEC1	Tril
1.45533e-29	0.257996	0.392	0.097	2.63837e-25	AEC1	Mccc2
1.87637e-29	1.002	0.517	0.171	3.40166e-25	AEC1	Lamp3
2.05662e-29	0.556315	0.832	0.404	3.72845e-25	AEC1	Nucb2
2.30819e-29	0.667295	0.476	0.138	4.18452e-25	AEC1	Cxcl3
2.81676e-29	0.388592	0.483	0.142	5.1065e-25	AEC1	Slco3a1
3.64474e-29	0.433051	0.601	0.203	6.60755e-25	AEC1	Hipk2
3.79028e-29	0.44761	0.713	0.276	6.8714e-25	AEC1	Cyb5r3
4.78329e-29	0.303081	0.462	0.128	8.67163e-25	AEC1	Tacc2
1.2824e-28	0.358927	1	0.937	2.32486e-24	AEC1	Fth1
1.29523e-28	0.367745	0.601	0.204	2.34813e-24	AEC1	Stard3
2.01593e-28	0.332678	0.462	0.129	3.65469e-24	AEC1	Wwc2
2.72466e-28	0.579441	1	1	4.93954e-24	AEC1	Tmsb4x
2.82225e-28	0.298364	0.336	0.075	5.11646e-24	AEC1	Scd
4.18092e-28	0.435596	0.741	0.307	7.57959e-24	AEC1	Rida
4.73081e-28	0.565632	0.888	0.5	8.57648e-24	AEC1	Snx2
6.07851e-28	0.416419	0.455	0.13	1.10197e-23	AEC1	Tc2n
1.18677e-27	0.338968	0.476	0.144	2.1515e-23	AEC1	LOC689959
1.32487e-27	0.250236	0.364	0.09	2.40186e-23	AEC1	LOC100294508
1.75603e-27	0.42308	0.517	0.172	3.18351e-23	AEC1	Gpd1l
1.75789e-27	0.446323	0.643	0.24	3.18688e-23	AEC1	Dnajb4
2.32719e-27	0.287627	0.406	0.109	4.21896e-23	AEC1	Tef
2.45092e-27	0.456835	0.58	0.196	4.44328e-23	AEC1	Myo1b
2.88881e-27	0.270626	0.301	0.064	5.23712e-23	AEC1	Fetub
3.11524e-27	0.534625	0.979	0.562	5.64762e-23	AEC1	Pmp22
3.25805e-27	0.622995	0.944	0.578	5.90653e-23	AEC1	Aplp2
6.75478e-27	0.565828	0.818	0.412	1.22457e-22	AEC1	Bcas2
6.84632e-27	0.537658	0.895	0.427	1.24117e-22	AEC1	Pls3
1.06196e-26	0.254359	0.385	0.099	1.92523e-22	AEC1	S1pr2
1.06812e-26	0.366682	0.483	0.151	1.93639e-22	AEC1	Fasn
1.95764e-26	0.334058	0.455	0.134	3.549e-22	AEC1	Creb3l2
2.88149e-26	0.295751	0.524	0.17	5.22386e-22	AEC1	Gga2
3.32658e-26	0.302178	0.259	0.052	6.03076e-22	AEC1	Myrf
3.69286e-26	0.340719	0.497	0.154	6.69479e-22	AEC1	Btg3
7.10834e-26	0.406546	0.587	0.211	1.28867e-21	AEC1	Hsd17b11
7.35562e-26	0.318486	0.587	0.202	1.3335e-21	AEC1	Ctsc
7.82232e-26	0.591981	0.916	0.494	1.41811e-21	AEC1	Vcl
8.22523e-26	0.528035	0.72	0.313	1.49115e-21	AEC1	Pdia4
1.1083e-25	0.533181	0.825	0.467	2.00923e-21	AEC1	Ctnna1
1.18317e-25	0.500163	0.762	0.352	2.14497e-21	AEC1	Mprip
1.27141e-25	0.672637	0.783	0.342	2.30494e-21	AEC1	Prnp
1.29264e-25	0.26216	0.462	0.14	2.34344e-21	AEC1	Snx7
1.70562e-25	0.336486	0.559	0.196	3.09212e-21	AEC1	Msmo1
2.07004e-25	0.412298	0.559	0.193	3.75277e-21	AEC1	LOC108348175
2.26894e-25	0.470548	0.797	0.387	4.11336e-21	AEC1	Fdps
2.47268e-25	0.385563	0.734	0.299	4.48272e-21	AEC1	Kank2
3.2217e-25	0.644638	0.993	0.834	5.84063e-21	AEC1	Myl12a
3.69596e-25	0.375269	0.552	0.194	6.70041e-21	AEC1	Cdipt
4.46056e-25	0.347765	0.629	0.232	8.08655e-21	AEC1	Chmp2b
5.27116e-25	0.42335	0.622	0.237	9.55609e-21	AEC1	Rnf145
5.32549e-25	0.384121	0.455	0.142	9.65458e-21	AEC1	Fgfr2
6.24429e-25	0.646808	0.427	0.133	1.13203e-20	AEC1	Dram1
1.00119e-24	0.633706	0.979	0.706	1.81506e-20	AEC1	Pdia3
1.04754e-24	0.346062	0.308	0.074	1.89909e-20	AEC1	Ptpre
1.10674e-24	0.271832	0.364	0.096	2.00641e-20	AEC1	Zc2hc1a
1.13671e-24	0.414686	0.762	0.348	2.06073e-20	AEC1	Swt1
1.83425e-24	0.463603	0.867	0.447	3.3253e-20	AEC1	Car2
2.01332e-24	0.460574	0.972	0.61	3.64995e-20	AEC1	Tceal9
2.30939e-24	0.308795	0.524	0.175	4.1867e-20	AEC1	Gtf3c1
3.3637e-24	0.462962	0.895	0.436	6.09805e-20	AEC1	Fermt2
3.81417e-24	0.357941	0.608	0.226	6.91471e-20	AEC1	Aph1b
4.86532e-24	0.31166	0.545	0.186	8.82034e-20	AEC1	Per3
5.83399e-24	0.32063	0.538	0.185	1.05764e-19	AEC1	Pbx2
7.17895e-24	0.293786	0.427	0.126	1.30147e-19	AEC1	Lzts2
9.24145e-24	0.261554	0.49	0.155	1.67538e-19	AEC1	B4galt6
1.2462e-23	0.343794	0.51	0.169	2.25923e-19	AEC1	RGD1559896
1.44355e-23	0.371974	0.79	0.395	2.61701e-19	AEC1	Atp6v1e1
1.60963e-23	0.302139	0.476	0.151	2.9181e-19	AEC1	Ggcx
1.64256e-23	0.371528	0.629	0.243	2.9778e-19	AEC1	Rin2
1.6493e-23	0.325767	0.573	0.207	2.99002e-19	AEC1	Pacsin2
1.81777e-23	0.611357	0.825	0.434	3.29544e-19	AEC1	Utrn
1.84881e-23	0.308347	0.559	0.201	3.35171e-19	AEC1	Bcat2
2.38268e-23	0.515601	0.867	0.507	4.31957e-19	AEC1	LOC691807
2.45682e-23	1.00805	0.615	0.279	4.45396e-19	AEC1	Napsa
4.14985e-23	0.487079	0.909	0.581	7.52327e-19	AEC1	Tpm3
4.9906e-23	0.339472	0.517	0.177	9.04747e-19	AEC1	Spry1
6.1879e-23	0.258452	0.385	0.112	1.1218e-18	AEC1	Ralgapa1
6.34113e-23	0.325487	0.825	0.349	1.14958e-18	AEC1	Tgfb2
6.40252e-23	0.283203	0.503	0.172	1.16071e-18	AEC1	Zdhhc3
7.92637e-23	1.25852	0.671	0.348	1.43697e-18	AEC1	Sftpb
8.22211e-23	0.588402	1	0.895	1.49059e-18	AEC1	Sparc
8.42725e-23	0.381721	0.769	0.36	1.52778e-18	AEC1	Tubb4b
9.66751e-23	0.345622	0.713	0.301	1.75262e-18	AEC1	Jup
1.47447e-22	0.715693	0.545	0.223	2.67307e-18	AEC1	Cpm
1.47601e-22	0.75585	0.441	0.149	2.67586e-18	AEC1	S100g
2.15348e-22	0.337031	0.455	0.149	3.90405e-18	AEC1	Ccnd2
2.26724e-22	0.418212	0.797	0.393	4.11028e-18	AEC1	Arid5b
2.53741e-22	0.322294	0.476	0.161	4.60007e-18	AEC1	Insig1
2.94191e-22	0.322731	0.629	0.259	5.33339e-18	AEC1	Yae1
4.23427e-22	1.04095	0.587	0.272	7.6763e-18	AEC1	Slc34a2
5.84332e-22	0.377836	0.678	0.288	1.05934e-17	AEC1	Tjp1
6.27145e-22	0.313508	0.706	0.297	1.13695e-17	AEC1	Arhgef2
6.32486e-22	0.284541	0.517	0.181	1.14663e-17	AEC1	Ehd1
6.55973e-22	0.461877	0.811	0.439	1.18921e-17	AEC1	Idh2
7.50201e-22	0.447826	0.587	0.236	1.36004e-17	AEC1	Akap11
7.98944e-22	0.278633	0.49	0.166	1.44841e-17	AEC1	Timeless
8.85217e-22	0.279651	0.524	0.185	1.60481e-17	AEC1	Dapk1
1.14695e-21	0.308129	0.615	0.246	2.07931e-17	AEC1	Dnajc1
1.59943e-21	0.490606	0.622	0.26	2.89961e-17	AEC1	Fat1
1.6905e-21	0.37468	0.741	0.336	3.06472e-17	AEC1	Arfgef1
1.81249e-21	0.402797	0.762	0.368	3.28586e-17	AEC1	Pdha1
1.92014e-21	0.406522	0.748	0.38	3.48103e-17	AEC1	Ppp3ca
2.6773e-21	0.254683	0.42	0.133	4.85367e-17	AEC1	Farp1
3.23974e-21	0.312817	0.762	0.33	5.87333e-17	AEC1	Mettl7a
3.62418e-21	0.318975	0.51	0.184	6.57028e-17	AEC1	Agpat4
4.43065e-21	0.354605	0.671	0.282	8.03233e-17	AEC1	C1galt1c1
4.57296e-21	0.408539	0.545	0.201	8.29031e-17	AEC1	Cped1
4.57631e-21	0.538903	0.909	0.613	8.2964e-17	AEC1	Sdcbp
4.86353e-21	0.277341	0.566	0.215	8.81709e-17	AEC1	Ebag9
6.56422e-21	0.387988	0.895	0.531	1.19003e-16	AEC1	Ctsb
6.93588e-21	0.770443	0.881	0.634	1.25741e-16	AEC1	Npc2
8.05428e-21	0.339932	0.699	0.327	1.46016e-16	AEC1	Kras
8.72198e-21	0.355227	0.664	0.287	1.58121e-16	AEC1	Derl1
9.21809e-21	0.513022	0.902	0.607	1.67115e-16	AEC1	Tmed10
1.59166e-20	0.357901	0.818	0.419	2.88552e-16	AEC1	Cox17
1.64966e-20	0.264422	0.406	0.127	2.99067e-16	AEC1	Thbs3
2.57045e-20	0.527019	0.923	0.684	4.65996e-16	AEC1	Atp6v0e1
2.64507e-20	0.35556	0.664	0.293	4.79525e-16	AEC1	Decr1
3.08494e-20	0.405274	1	0.944	5.59269e-16	AEC1	LOC100361457
3.26772e-20	0.378623	0.378	0.119	5.92404e-16	AEC1	Rnf215
3.65431e-20	0.481162	0.944	0.641	6.62489e-16	AEC1	Ssr3
4.82631e-20	0.39162	0.706	0.31	8.74961e-16	AEC1	Igf2r
5.11686e-20	0.254041	0.503	0.186	9.27636e-16	AEC1	Por
5.20053e-20	0.37106	0.741	0.333	9.42805e-16	AEC1	Parva
5.47154e-20	0.265039	0.524	0.2	9.91935e-16	AEC1	Hint2
5.52564e-20	0.272687	0.49	0.175	1.00174e-15	AEC1	Tmed4
6.80685e-20	0.457099	0.909	0.624	1.23401e-15	AEC1	LOC100911295
7.17015e-20	0.40747	0.685	0.321	1.29988e-15	AEC1	Idi1
1.2485e-19	0.331705	0.615	0.262	2.26341e-15	AEC1	Mrps24
1.51981e-19	0.2936	0.294	0.08	2.75527e-15	AEC1	Pcgf5
1.66255e-19	0.487125	0.895	0.605	3.01404e-15	AEC1	Txndc17
1.77555e-19	0.313105	0.741	0.354	3.2189e-15	AEC1	Tecr
1.97683e-19	0.290806	0.727	0.319	3.58379e-15	AEC1	Lrrfip1
2.27415e-19	0.380824	0.469	0.174	4.1228e-15	AEC1	Myadm
4.58196e-19	0.384821	0.713	0.354	8.30663e-15	AEC1	Hsd17b4
6.43016e-19	0.313002	0.573	0.235	1.16572e-14	AEC1	Sbds
7.18334e-19	0.510781	0.825	0.468	1.30227e-14	AEC1	Akap13
7.91831e-19	0.324667	0.594	0.251	1.43551e-14	AEC1	Ctdspl
8.67767e-19	0.40317	0.853	0.519	1.57318e-14	AEC1	Cyb5a
1.07117e-18	1.30839	0.692	0.434	1.94193e-14	AEC1	Defb4
1.30939e-18	0.416404	0.804	0.457	2.3738e-14	AEC1	Actn4
1.47927e-18	0.340472	0.797	0.414	2.68177e-14	AEC1	Atp1a1
1.8452e-18	0.254085	0.601	0.256	3.34516e-14	AEC1	Camk2d
2.66583e-18	0.2948	0.427	0.152	4.83288e-14	AEC1	Aldh6a1
2.77676e-18	0.283195	0.413	0.141	5.03399e-14	AEC1	Sun1
3.83811e-18	0.453693	0.832	0.474	6.95812e-14	AEC1	Manf
4.81799e-18	0.374651	0.643	0.319	8.73454e-14	AEC1	Usp8
6.07678e-18	0.454956	0.818	0.467	1.10166e-13	AEC1	Selenos
7.62345e-18	0.297191	0.699	0.333	1.38206e-13	AEC1	Cdk2ap2
9.13236e-18	0.255678	0.51	0.197	1.65561e-13	AEC1	Adpgk
1.36822e-17	0.45841	0.867	0.532	2.48044e-13	AEC1	P4hb
1.41323e-17	0.356931	0.657	0.306	2.56204e-13	AEC1	Bmp4
2.17743e-17	0.403557	0.818	0.46	3.94746e-13	AEC1	Ktn1
2.39135e-17	0.376943	0.895	0.618	4.33528e-13	AEC1	Spcs2
2.65474e-17	0.268862	0.469	0.175	4.81278e-13	AEC1	Cbx6
5.34499e-17	0.329395	0.748	0.396	9.68994e-13	AEC1	Eci3
7.55892e-17	1.25755	0.706	0.478	1.37036e-12	AEC1	Sftpa1
8.83849e-17	0.309061	0.65	0.305	1.60233e-12	AEC1	Hdgf
1.14206e-16	0.26164	0.49	0.197	2.07043e-12	AEC1	Fbxw2
1.14945e-16	0.309369	0.685	0.342	2.08384e-12	AEC1	Oat
1.15484e-16	0.282157	0.566	0.227	2.09361e-12	AEC1	Gas6
1.28392e-16	0.320479	0.685	0.339	2.32762e-12	AEC1	Atp6ap1
1.29813e-16	0.305288	0.706	0.349	2.35337e-12	AEC1	Commd2
2.11995e-16	0.444181	0.909	0.742	3.84325e-12	AEC1	Spcs1
2.17412e-16	0.311057	0.748	0.356	3.94147e-12	AEC1	Ckap4
3.23922e-16	0.311175	0.497	0.195	5.87237e-12	AEC1	Ece1
3.4403e-16	0.315148	0.643	0.293	6.23693e-12	AEC1	Dnpep
3.99055e-16	0.527196	0.455	0.18	7.23447e-12	AEC1	Wfdc1
7.85731e-16	0.325103	0.965	0.818	1.42445e-11	AEC1	Cnbp
9.0973e-16	0.254253	0.35	0.116	1.64925e-11	AEC1	Grem2
9.99781e-16	0.325408	0.699	0.363	1.8125e-11	AEC1	Pik3c2a
1.768e-15	0.416557	0.986	0.731	3.20521e-11	AEC1	Canx
2.31333e-15	0.250348	0.58	0.262	4.19383e-11	AEC1	Tm2d1
3.29374e-15	0.277379	0.678	0.329	5.97123e-11	AEC1	Wasl
3.80367e-15	0.279287	0.65	0.305	6.89568e-11	AEC1	Pros1
5.29498e-15	0.297288	0.769	0.412	9.59927e-11	AEC1	Tax1bp3
5.50868e-15	0.28521	0.664	0.315	9.98669e-11	AEC1	Pigt
5.69093e-15	0.257043	0.427	0.164	1.03171e-10	AEC1	Afdn
6.66623e-15	0.324936	0.797	0.467	1.20852e-10	AEC1	Ccdc47
9.42952e-15	0.335794	0.818	0.459	1.70948e-10	AEC1	Kdelr1
1.0938e-14	0.289689	0.762	0.402	1.98296e-10	AEC1	Cd47
1.28673e-14	0.324314	0.895	0.576	2.33271e-10	AEC1	Wnk1
1.46779e-14	0.542756	0.993	0.806	2.66096e-10	AEC1	Hsp90b1
1.75645e-14	0.309945	0.762	0.386	3.18427e-10	AEC1	Cab39
4.29035e-14	0.371851	0.853	0.499	7.77798e-10	AEC1	Lamp1
5.16333e-14	0.367459	0.713	0.4	9.36061e-10	AEC1	Tm9sf2
8.53168e-14	0.251711	0.497	0.221	1.54671e-09	AEC1	Mtfr1l
8.74358e-14	0.256164	0.469	0.201	1.58512e-09	AEC1	Hyou1
8.9009e-14	0.422218	0.965	0.73	1.61364e-09	AEC1	Laptm4a
1.0857e-13	0.337664	0.818	0.505	1.96827e-09	AEC1	Bcap31
1.16665e-13	0.316938	0.664	0.348	2.11502e-09	AEC1	Pdcd6ip
1.31365e-13	0.266197	0.538	0.249	2.38151e-09	AEC1	Erap1
1.53299e-13	0.285494	0.685	0.364	2.77916e-09	AEC1	Nfe2l2
1.83042e-13	0.313583	0.622	0.319	3.31837e-09	AEC1	Saraf
1.91104e-13	0.254481	0.51	0.225	3.46452e-09	AEC1	Myo9a
2.04949e-13	0.27236	0.727	0.377	3.71552e-09	AEC1	Slc39a7
2.11999e-13	0.315097	0.545	0.271	3.84332e-09	AEC1	Slc12a2
2.71009e-13	0.343672	1	1	4.91312e-09	AEC1	AC134224.3
3.07203e-13	0.302669	0.825	0.47	5.56929e-09	AEC1	Tmed2
4.36659e-13	0.256124	0.671	0.337	7.91619e-09	AEC1	Tspan31
4.60467e-13	0.344376	0.804	0.485	8.34781e-09	AEC1	Sptan1
4.93377e-13	0.268035	0.434	0.182	8.94443e-09	AEC1	Itpr1
6.21752e-13	0.259824	0.79	0.463	1.12717e-08	AEC1	Tmco1
7.8082e-13	1.30158	1	0.99	1.41555e-08	AEC1	Sftpc
1.36911e-12	0.282851	0.734	0.404	2.48207e-08	AEC1	Cyfip1
1.60109e-12	0.262261	0.657	0.342	2.90262e-08	AEC1	Rnf13
1.6017e-12	0.267701	0.811	0.478	2.90371e-08	AEC1	Tmbim6
1.91387e-12	0.265539	0.483	0.214	3.46966e-08	AEC1	Creb3
2.36589e-12	0.311064	0.699	0.419	4.28912e-08	AEC1	Arl8b
2.45937e-12	0.269457	0.762	0.443	4.45859e-08	AEC1	Rabac1
3.70074e-12	0.265369	0.517	0.246	6.70908e-08	AEC1	LOC100909505
4.24e-12	0.342813	0.629	0.33	7.6867e-08	AEC1	Rcn2
4.43688e-12	0.298901	0.867	0.58	8.04362e-08	AEC1	Tceal8
4.49938e-12	0.31055	0.797	0.502	8.15692e-08	AEC1	Ccni
4.80344e-12	0.365105	0.881	0.641	8.70816e-08	AEC1	Reep5
5.65252e-12	0.260346	0.706	0.407	1.02475e-07	AEC1	Cat
6.70511e-12	0.306122	1	0.959	1.21557e-07	AEC1	Myl6
9.17967e-12	0.321333	0.846	0.555	1.66418e-07	AEC1	Rock2
9.85829e-12	0.277267	0.72	0.413	1.78721e-07	AEC1	Rnh1
9.90223e-12	0.289074	0.441	0.203	1.79517e-07	AEC1	Acsl4
1.58592e-11	0.256911	0.692	0.395	2.87511e-07	AEC1	Ralbp1
1.81714e-11	0.284405	0.559	0.301	3.29429e-07	AEC1	Acly
2.13897e-11	0.260162	0.965	0.782	3.87774e-07	AEC1	Scp2
2.72777e-11	0.26908	0.769	0.45	4.94517e-07	AEC1	Ywhah
3.09025e-11	0.278579	0.748	0.434	5.60232e-07	AEC1	Golgb1
3.97935e-11	0.300923	0.678	0.389	7.21416e-07	AEC1	Os9
4.61432e-11	0.252388	0.72	0.387	8.36531e-07	AEC1	Efr3a
6.82475e-11	0.569034	0.972	0.787	1.23726e-06	AEC1	Hspa5
7.0353e-11	0.307086	0.916	0.701	1.27543e-06	AEC1	Rhoa
1.05044e-10	0.252838	0.783	0.47	1.90434e-06	AEC1	Ech1
1.37126e-10	0.255243	0.881	0.574	2.48596e-06	AEC1	Lamp2
3.2058e-10	0.281533	0.783	0.489	5.8118e-06	AEC1	Rpn2
3.65514e-10	0.266853	0.58	0.306	6.6264e-06	AEC1	Yipf4
4.46363e-10	0.271088	0.811	0.526	8.09211e-06	AEC1	Magt1
4.81861e-10	0.285705	0.972	0.814	8.73566e-06	AEC1	Sec62
5.03459e-10	0.280181	0.364	0.162	9.12721e-06	AEC1	Poglut1
1.69341e-09	0.265312	0.531	0.276	3.06998e-05	AEC1	Itfg1
2.26019e-09	0.275823	0.734	0.445	4.09751e-05	AEC1	Jun
5.32547e-09	0.283932	0.846	0.688	9.65454e-05	AEC1	Ldha
6.42597e-09	0.311474	0.881	0.648	0.000116496	AEC1	Tmed9
8.33302e-09	0.298955	0.783	0.501	0.000151069	AEC1	Rpn1
1.48507e-08	0.336142	0.972	0.821	0.000269228	AEC1	Calr
3.9569e-07	0.767798	0.923	0.889	0.00717346	AEC1	Lyz2
6.88513e-07	0.31264	0.846	0.596	0.0124821	AEC1	Mt-nd6
4.53734e-05	0.287173	0.462	0.322	0.822574	AEC1	Fabp5
0	2.66543	0.639	0.036	0	Immune	AC109737.1
0	2.53028	0.663	0.052	0	Immune	Cd3d
0	2.47681	0.474	0.033	0	Immune	Rag1
0	2.44884	0.676	0.04	0	Immune	Cd3g
0	2.41526	0.577	0.098	0	Immune	LOC100910270
0	2.2688	0.559	0.048	0	Immune	Cd8a
0	2.26753	0.849	0.058	0	Immune	Ptprc
0	2.14997	0.958	0.29	0	Immune	Gmfg
0	2.14072	0.609	0.032	0	Immune	Cd3e
0	2.13796	0.937	0.295	0	Immune	Arhgdib
0	2.124	0.772	0.045	0	Immune	Coro1a
0	2.01313	0.48	0.022	0	Immune	Cd8b
0	1.97235	0.502	0.022	0	Immune	AABR07017902.1
0	1.95282	0.729	0.05	0	Immune	Laptm5
0	1.93745	0.686	0.029	0	Immune	Fyb1
0	1.89996	0.774	0.04	0	Immune	Rac2
0	1.88517	0.606	0.131	0	Immune	Ifi27l2b
0	1.86599	0.594	0.033	0	Immune	Lck
0	1.77346	0.377	0.016	0	Immune	Slc7a11
0	1.70704	0.468	0.035	0	Immune	Bcl11b
0	1.60809	0.515	0.018	0	Immune	Cd247
0	1.57414	0.498	0.085	0	Immune	Arpp21
0	1.55653	0.487	0.063	0	Immune	Satb1
0	1.50392	0.512	0.017	0	Immune	Ptprcap
0	1.49589	0.566	0.024	0	Immune	Sla
0	1.47484	0.578	0.15	0	Immune	Lcp1
0	1.44693	0.327	0.008	0	Immune	AC142181.1
0	1.445	0.463	0.035	0	Immune	Lat
0	1.41667	0.509	0.035	0	Immune	2022-09-01
0	1.41328	0.464	0.041	0	Immune	Gimap7
0	1.3539	0.492	0.063	0	Immune	Glipr1
0	1.31091	0.404	0.011	0	Immune	Cd27
0	1.28887	0.418	0.029	0	Immune	Cd53
0	1.28719	0.487	0.118	0	Immune	Ramp1
0	1.28016	0.316	0.008	0	Immune	Ccr9
0	1.27156	0.639	0.281	0	Immune	Limd2
0	1.25565	0.551	0.044	0	Immune	Apbb1ip
0	1.22409	0.378	0.017	0	Immune	Arl5c
0	1.20377	0.317	0.014	0	Immune	LOC108348140
0	1.16522	0.558	0.142	0	Immune	Fxyd5
0	1.13198	0.301	0.01	0	Immune	Dntt
0	1.10682	0.855	0.661	0	Immune	Btg2
0	1.10352	0.37	0.014	0	Immune	Skap1
0	1.10236	0.37	0.015	0	Immune	Spn
0	1.08678	0.304	0.012	0	Immune	Cd2
0	1.08167	0.453	0.022	0	Immune	Arhgap45
0	1.06822	0.359	0.012	0	Immune	Il21r
0	1.0615	0.394	0.013	0	Immune	Itgb2
0	1.05534	0.453	0.017	0	Immune	Sash3
0	1.03657	0.458	0.07	0	Immune	Cyfip2
0	1.02435	0.468	0.098	0	Immune	Il2rg
0	1.01112	0.382	0.014	0	Immune	Rhoh
0	0.960034	0.467	0.086	0	Immune	Gpsm3
0	0.935738	0.372	0.02	0	Immune	Lpxn
0	0.911673	0.397	0.053	0	Immune	Ptpn6
0	0.872372	0.987	0.984	0	Immune	Rps11
0	0.847853	0.361	0.036	0	Immune	Arhgap15
0	0.846419	0.389	0.022	0	Immune	Lcp2
0	0.842195	0.397	0.014	0	Immune	Hcls1
0	0.838632	0.875	0.873	0	Immune	Pfn1
0	0.829908	0.326	0.011	0	Immune	Tnfaip8l2
0	0.794365	0.383	0.033	0	Immune	Fermt3
0	0.78217	0.313	0.008	0	Immune	Cd37
0	0.773795	0.377	0.011	0	Immune	Was
0	0.713364	0.999	1	0	Immune	Tmsb4x
0	0.69588	0.33	0.01	0	Immune	Nckap1l
0	0.600095	0.986	0.991	0	Immune	Rpl17
0	0.552868	0.998	0.996	0	Immune	Rps27
0	0.512622	0.983	0.992	0	Immune	Rpl19
0	0.507445	0.975	0.989	0	Immune	Rpl24
0	0.507141	0.99	0.994	0	Immune	Rpl23
0	0.483538	0.961	0.975	0	Immune	LOC687780
0	0.480106	0.982	0.984	0	Immune	Rps9l1
6.97748e-308	1.21815	0.319	0.019	1.26495e-303	Immune	Lag3
4.8377e-303	1.71093	0.567	0.245	8.77027e-299	Immune	Glcci1
1.02577e-301	0.493153	0.983	0.986	1.85961e-297	Immune	Rplp0
1.63786e-301	0.619583	0.3	0.012	2.96928e-297	Immune	Arhgap9
1.58235e-294	1.01106	0.276	0.004	2.86864e-290	Immune	Cd4
5.58964e-292	0.827272	0.288	0.01	1.01335e-287	Immune	Ctse
1.10474e-291	0.464428	0.978	0.991	2.00279e-287	Immune	Rpl11
3.76439e-287	1.07424	0.336	0.037	6.82446e-283	Immune	Ralgps2
2.56384e-285	0.855119	0.276	0.007	4.64799e-281	Immune	Trat1
8.13993e-285	0.944898	0.703	0.516	1.47569e-280	Immune	LOC100363469
5.28318e-282	0.472307	0.977	0.988	9.57788e-278	Immune	Rps23
4.20664e-281	1.48782	0.406	0.092	7.62622e-277	Immune	Ssx2ip
1.11407e-280	1.01276	0.287	0.014	2.01969e-276	Immune	Thy1
3.61655e-278	1.58167	0.292	0.017	6.55645e-274	Immune	Ighm
3.85056e-278	0.706974	0.278	0.01	6.98068e-274	Immune	LOC308990
1.03135e-277	0.784069	0.267	0.006	1.86973e-273	Immune	P2ry10
2.8462e-277	0.615418	0.289	0.015	5.15987e-273	Immune	Fmnl1
1.0581e-275	0.773436	0.281	0.012	1.91823e-271	Immune	Dusp2
2.79783e-275	0.853177	0.334	0.041	5.07219e-271	Immune	Cytip
9.18367e-275	0.430196	0.966	0.983	1.66491e-270	Immune	Uba52
1.06422e-270	0.536377	0.267	0.008	1.92932e-266	Immune	Bin2
4.83291e-264	1.0189	0.534	0.223	8.76159e-260	Immune	Rgs10
4.41303e-263	0.861404	0.256	0.006	8.00037e-259	Immune	Camk4
7.00698e-257	0.986038	0.445	0.135	1.2703e-252	Immune	2022-09-06
8.74804e-256	0.794353	0.246	0.005	1.58593e-251	Immune	Sit1
6.82721e-252	0.933842	0.721	0.599	1.23771e-247	Immune	Arpc1b
1.14821e-250	0.409807	0.986	0.993	2.08158e-246	Immune	Rps15a
5.04053e-249	0.841701	0.268	0.017	9.13797e-245	Immune	Itk
1.10611e-243	0.774298	0.311	0.04	2.00526e-239	Immune	Orai2
1.30851e-242	0.764948	0.417	0.113	2.3722e-238	Immune	Dock8
1.65135e-240	0.658401	0.247	0.01	2.99373e-236	Immune	Ptpn22
2.9249e-240	0.669545	0.251	0.012	5.30254e-236	Immune	Aerocyte1
8.52071e-240	0.484502	0.237	0.006	1.54472e-235	Immune	Epsti1
3.9715e-236	0.859779	0.406	0.112	7.19993e-232	Immune	Stk17b
7.32045e-236	0.622435	0.275	0.024	1.32712e-231	Immune	Il16
1.957e-230	0.520953	0.232	0.007	3.54784e-226	Immune	Hcst
1.54421e-228	0.478459	0.219	0.003	2.7995e-224	Immune	Arhgap30
3.86132e-226	0.607189	0.852	0.87	7.00018e-222	Immune	Rps10l1
1.21526e-224	1.00051	0.325	0.058	2.20314e-220	Immune	Ada
8.33662e-223	0.39647	0.961	0.986	1.51135e-218	Immune	Rpl35
3.58056e-222	0.787329	0.408	0.113	6.4912e-218	Immune	Slfn2
9.46077e-221	1.43995	0.284	0.038	1.71514e-216	Immune	Bcl2a1
1.2583e-220	0.71865	0.214	0.004	2.28117e-216	Immune	Sh2d1a
1.48745e-219	0.3873	0.972	0.983	2.6966e-215	Immune	Rpl34
5.73878e-219	0.698507	0.218	0.006	1.04038e-214	Immune	Icos
1.07274e-218	0.552656	0.216	0.005	1.94476e-214	Immune	Dennd1c
6.28901e-217	2.18789	0.331	0.073	1.14013e-212	Immune	Tyrobp
2.02649e-216	0.545891	0.223	0.008	3.67383e-212	Immune	Tbc1d10c
2.88691e-216	0.477494	0.224	0.009	5.23367e-212	Immune	Evi2b
2.13103e-214	0.481753	0.909	0.947	3.86335e-210	Immune	Rps17
1.47735e-213	0.623934	0.284	0.039	2.67829e-209	Immune	Ptk2b
2.75071e-211	0.37476	0.989	0.997	4.98676e-207	Immune	Rps27a.1
7.39437e-211	0.47136	0.95	0.972	1.34053e-206	Immune	Rps20
1.20619e-210	0.37009	0.992	0.994	2.18671e-206	Immune	Rps3a
9.49499e-210	0.633728	0.209	0.005	1.72135e-205	Immune	Cd6
5.49418e-206	0.433659	0.945	0.971	9.9604e-202	Immune	Rps15
2.79904e-205	0.329004	0.989	0.995	5.07438e-201	Immune	Tpt1
3.05088e-205	0.940029	0.723	0.554	5.53093e-201	Immune	Btg1
2.16783e-204	0.366505	0.978	0.985	3.93007e-200	Immune	LOC100911847
3.25757e-204	0.711044	0.204	0.005	5.90565e-200	Immune	Ptcra
4.39584e-204	0.450943	0.94	0.967	7.96922e-200	Immune	Rpl18a
4.92848e-204	0.437808	0.94	0.975	8.93483e-200	Immune	Rpl28
1.249e-203	1.46727	0.275	0.042	2.26431e-199	Immune	Cybb
2.24708e-203	2.02588	0.338	0.087	4.07373e-199	Immune	Fcer1g
2.31851e-200	0.675965	0.207	0.008	4.20323e-196	Immune	Lst1
4.78558e-200	0.822155	0.398	0.127	8.67578e-196	Immune	B3gnt2
5.01029e-200	0.624245	0.31	0.06	9.08316e-196	Immune	Akna
1.81785e-199	0.638194	0.2	0.005	3.29557e-195	Immune	Slamf6
4.64393e-199	0.790541	0.202	0.006	8.41898e-195	Immune	Rag2
5.92159e-199	0.834716	0.999	0.998	1.07353e-194	Immune	LOC103694857
1.3002e-198	0.45907	0.211	0.01	2.35714e-194	Immune	Pik3cd
6.53224e-195	0.629178	0.198	0.006	1.18423e-190	Immune	Cmahp
1.90348e-193	0.646213	0.756	0.751	3.45083e-189	Immune	Arpc2
2.06735e-193	0.567169	0.214	0.013	3.74789e-189	Immune	Plek
2.34939e-191	0.406117	0.192	0.005	4.25921e-187	Immune	Myo1g
1.2401e-189	0.423322	0.197	0.008	2.24818e-185	Immune	Pstpip1
5.36691e-189	0.451175	0.95	0.974	9.72966e-185	Immune	LOC100360522
2.31898e-187	0.50957	0.217	0.017	4.20407e-183	Immune	Def6
6.11394e-187	0.50533	0.191	0.006	1.1084e-182	Immune	AABR07030590.1
2.79244e-186	0.868496	0.259	0.039	5.06242e-182	Immune	Alox5ap
1.59324e-183	0.35455	0.96	0.979	2.88839e-179	Immune	LOC108350501
2.51629e-183	1.48653	0.268	0.048	4.56178e-179	Immune	Aif1
4.20187e-183	0.608219	0.19	0.007	7.61758e-179	Immune	C5ar1
2.07419e-182	0.40137	0.937	0.97	3.7603e-178	Immune	Rpl15
6.67031e-182	0.433465	0.204	0.012	1.20926e-177	Immune	Ptpn7
1.18344e-181	0.735218	0.286	0.057	2.14546e-177	Immune	E2f2
1.24439e-181	0.691829	0.203	0.013	2.25596e-177	Immune	Myb
6.2289e-181	0.490778	0.196	0.01	1.12924e-176	Immune	Tmem156
9.44068e-180	0.56362	0.187	0.006	1.7115e-175	Immune	Fcgr1a
1.36655e-179	0.366504	0.981	0.985	2.47743e-175	Immune	Rpl7
2.31954e-178	0.566668	0.298	0.066	4.20509e-174	Immune	Rps6ka1
3.06565e-178	1.18031	0.225	0.025	5.55772e-174	Immune	RGD1559482
4.59412e-177	0.432154	0.199	0.012	8.32868e-173	Immune	Klhl6
9.83571e-177	0.556112	0.185	0.007	1.78312e-172	Immune	RGD1563400
8.2982e-176	1.10347	0.25	0.04	1.50438e-171	Immune	Fcgr2a
1.21742e-175	0.463288	0.906	0.95	2.20707e-171	Immune	Rack1
5.43867e-174	0.334476	0.999	0.996	9.85976e-170	Immune	AY172581.24
1.44777e-173	0.60865	0.763	0.791	2.62467e-169	Immune	Arpc3
3.17119e-171	0.450781	0.182	0.008	5.74905e-167	Immune	Ncf4
1.02859e-170	0.562669	0.245	0.039	1.86473e-166	Immune	Acp5
6.36847e-170	0.443524	0.882	0.924	1.15454e-165	Immune	LOC100362027
4.23996e-167	0.568214	0.266	0.053	7.68662e-163	Immune	Il17ra
5.37205e-167	0.416344	0.914	0.94	9.73899e-163	Immune	Rpl30
4.60795e-165	0.375082	0.168	0.004	8.35375e-161	Immune	Traf3ip3
1.90533e-164	0.760905	0.994	0.994	3.45417e-160	Immune	Hba-a1
2.90771e-163	0.415657	0.209	0.022	5.27139e-159	Immune	Pik3cg
9.10548e-163	0.378446	0.181	0.01	1.65073e-158	Immune	Evi2a
7.0799e-162	0.382184	0.173	0.007	1.28351e-157	Immune	Spi1
1.5459e-161	0.437769	0.171	0.007	2.80256e-157	Immune	Ptpro
2.83988e-158	0.417761	0.94	0.976	5.14842e-154	Immune	Rps12
5.54307e-158	0.464197	0.905	0.953	1.0049e-153	Immune	Rpl13
9.93577e-158	0.494792	0.161	0.004	1.80126e-153	Immune	Zap70
1.37865e-157	0.452265	0.208	0.025	2.49935e-153	Immune	Myo1f
7.23669e-157	0.394637	0.956	0.987	1.31194e-152	Immune	Rpl27a
7.46377e-157	0.567045	0.348	0.113	1.35311e-152	Immune	Gng2
2.25051e-155	0.566817	0.175	0.011	4.07995e-151	Immune	Tcf7
4.49969e-155	0.473586	0.176	0.011	8.15748e-151	Immune	Samsn1
2.69648e-154	0.712583	0.22	0.034	4.88845e-150	Immune	Cd68
8.79955e-154	0.298565	0.992	0.997	1.59527e-149	Immune	LOC100360449
2.78042e-153	0.482506	0.151	0.002	5.04062e-149	Immune	Ikzf3
3.2119e-152	0.786423	0.175	0.012	5.82286e-148	Immune	Gjb2
8.16326e-152	0.773643	0.422	0.188	1.47992e-147	Immune	Evl
2.85553e-151	0.93809	0.494	0.285	5.17679e-147	Immune	Lipa
8.9064e-151	1.19057	0.905	0.923	1.61464e-146	Immune	Cox7a2
3.5128e-150	0.371979	0.214	0.03	6.36835e-146	Immune	Inpp5d
4.37602e-150	0.434797	0.198	0.023	7.93329e-146	Immune	Bid
2.32271e-149	0.65763	0.674	0.603	4.21085e-145	Immune	Actr3
1.71271e-147	0.299605	0.161	0.007	3.10497e-143	Immune	Syk
2.57883e-147	0.723184	0.305	0.091	4.67516e-143	Immune	Glrx
3.55802e-147	0.599592	0.377	0.142	6.45033e-143	Immune	AABR07028769.1
6.25524e-147	0.807895	0.164	0.01	1.13401e-142	Immune	Syt6
2.37148e-146	0.798774	0.475	0.253	4.29926e-142	Immune	Elf1
2.4324e-146	0.441106	0.173	0.013	4.40971e-142	Immune	Ncf1
1.30303e-145	0.712007	0.148	0.004	2.36227e-141	Immune	AABR07072449.1
4.73472e-144	0.458441	0.842	0.894	8.58358e-140	Immune	Rps13
4.40143e-143	0.40864	0.143	0.003	7.97936e-139	Immune	Stap1
1.47044e-142	1.04185	0.246	0.057	2.66576e-138	Immune	RT1-N2
6.31835e-142	0.350659	0.144	0.003	1.14545e-137	Immune	AABR07029272.1
8.81283e-142	0.333778	0.942	0.97	1.59768e-137	Immune	Naca
2.25362e-141	1.17322	0.211	0.035	4.0856e-137	Immune	Clec7a
5.24748e-141	0.529781	0.143	0.003	9.51316e-137	Immune	Themis
2.79637e-140	0.893983	0.169	0.014	5.06954e-136	Immune	Slfn4
1.56789e-139	0.478055	0.883	0.933	2.84242e-135	Immune	Snrpe
4.99589e-139	0.485139	0.142	0.004	9.05704e-135	Immune	Clec4a1
2.5745e-138	0.426422	0.145	0.005	4.66731e-134	Immune	Ly86
2.77461e-138	0.462115	0.16	0.011	5.0301e-134	Immune	Kcnn4
2.99495e-138	0.285738	0.14	0.003	5.42954e-134	Immune	AABR07035470.1
9.90709e-138	0.385735	0.207	0.032	1.79606e-133	Immune	Arhgap25
2.65335e-137	0.299994	0.978	0.99	4.81026e-133	Immune	Rps4x
8.09061e-137	0.600036	0.409	0.191	1.46675e-132	Immune	Fam49b
1.37883e-136	1.08663	0.503	0.324	2.49967e-132	Immune	Ccnd3
3.78026e-136	0.355673	0.911	0.954	6.85324e-132	Immune	Rpl27
6.1776e-136	0.414238	0.154	0.009	1.11994e-131	Immune	Paqr5
4.0593e-135	0.348948	0.941	0.967	7.35911e-131	Immune	LOC100362830
1.25063e-134	0.448071	0.168	0.016	2.26726e-130	Immune	Fgr
1.70367e-134	0.259664	0.139	0.004	3.08858e-130	Immune	Nfam1
3.22539e-134	0.520561	0.181	0.022	5.84731e-130	Immune	Igsf6
4.39063e-134	0.280939	0.988	0.995	7.95977e-130	Immune	Rpl37a
1.0906e-133	0.476337	0.845	0.899	1.97716e-129	Immune	Rpl4
4.47639e-133	0.614995	0.336	0.12	8.11525e-129	Immune	Dgkz
8.99224e-133	0.968367	0.167	0.016	1.6302e-128	Immune	MGC105649
1.42715e-132	0.386531	0.139	0.004	2.58728e-128	Immune	Prkcq
1.54065e-132	0.426494	0.263	0.064	2.79304e-128	Immune	Nrros
2.37544e-132	0.368111	0.894	0.938	4.30643e-128	Immune	Rpl26
1.53868e-131	0.338087	0.141	0.006	2.78947e-127	Immune	Arhgap4
2.10151e-131	0.308585	0.972	0.988	3.80983e-127	Immune	Rps24
2.17816e-131	0.365748	0.216	0.04	3.94879e-127	Immune	Arrb2
2.3583e-131	0.294129	0.982	0.989	4.27537e-127	Immune	Rps16
9.26432e-131	0.649911	0.524	0.327	1.67953e-126	Immune	Ucp2
5.08339e-130	0.78939	0.342	0.13	9.21569e-126	Immune	Mt1
2.77868e-128	0.477177	0.194	0.031	5.03746e-124	Immune	Cfp
3.99911e-128	0.658989	0.31	0.109	7.24999e-124	Immune	Lsp1
4.92947e-128	0.657069	0.21	0.04	8.93663e-124	Immune	Dclre1c
6.67901e-128	0.837246	0.18	0.025	1.21084e-123	Immune	Ccl3
1.26101e-127	0.428265	0.209	0.039	2.28609e-123	Immune	Rassf5
2.76828e-127	0.434584	0.132	0.004	5.01861e-123	Immune	Pld4
9.39591e-125	0.771976	0.278	0.089	1.70338e-120	Immune	RT1-N3
4.49357e-123	0.651102	0.27	0.083	8.1464e-119	Immune	Dgka
1.03984e-122	0.519456	0.233	0.055	1.88512e-118	Immune	Atp2a3
2.47966e-122	0.569688	0.38	0.17	4.49538e-118	Immune	Psmb9
5.99667e-122	0.362947	0.142	0.009	1.08714e-117	Immune	Themis2
1.2942e-121	0.332817	0.169	0.021	2.34626e-117	Immune	Ifi47
1.60571e-121	0.305884	0.126	0.003	2.911e-117	Immune	Nlrp3
3.30917e-121	0.583323	0.17	0.022	5.99919e-117	Immune	AABR07044404.1
1.38119e-120	0.345241	0.901	0.943	2.50396e-116	Immune	Cfl1
4.42318e-120	0.621616	0.143	0.011	8.01879e-116	Immune	Mcemp1
9.3353e-120	0.458635	0.185	0.031	1.6924e-115	Immune	Stk26
1.36873e-119	0.331886	0.126	0.004	2.48136e-115	Immune	B4galnt1
2.20825e-119	0.876018	0.391	0.192	4.00333e-115	Immune	AABR07033564.1
2.23665e-119	0.392225	0.941	0.98	4.05483e-115	Immune	Rps18
2.59258e-119	0.346458	0.947	0.977	4.70008e-115	Immune	Rps5
3.45187e-119	0.471783	0.139	0.009	6.2579e-115	Immune	AABR07038983.1
8.34243e-118	0.364245	0.198	0.038	1.5124e-113	Immune	Map4k1
6.33753e-117	0.344659	0.15	0.015	1.14893e-112	Immune	LOC691141
2.05709e-116	0.458521	0.164	0.021	3.72931e-112	Immune	Prrt1
1.57449e-115	0.355809	0.909	0.947	2.85439e-111	Immune	Rpl23a
3.5039e-115	0.388367	0.871	0.919	6.35223e-111	Immune	Rps21
1.49497e-114	0.51467	0.12	0.004	2.71024e-110	Immune	Sell
3.16522e-114	0.266235	0.128	0.007	5.73822e-110	Immune	Ccdc69
5.69988e-114	0.797908	0.18	0.031	1.03333e-109	Immune	Csf1r
2.91623e-113	0.733007	0.524	0.35	5.28682e-109	Immune	Sh3kbp1
1.23445e-112	0.531417	0.123	0.006	2.23793e-108	Immune	AABR07013729.1
2.19118e-112	1.16141	0.576	0.512	3.97239e-108	Immune	Gpx1
3.44186e-112	0.320164	0.971	0.984	6.23976e-108	Immune	Rps3
6.19131e-112	0.372647	0.121	0.005	1.12242e-107	Immune	Txk
9.93234e-112	0.310921	0.116	0.003	1.80063e-107	Immune	Itgb7
2.22821e-111	0.469737	0.697	0.54	4.03951e-107	Immune	RT1-CE4
2.69255e-111	0.483447	0.114	0.002	4.88132e-107	Immune	Prf1
1.05262e-110	0.353705	0.126	0.007	1.90829e-106	Immune	Dok2
1.58765e-110	0.549449	0.219	0.055	2.87825e-106	Immune	Slc9a9
2.88584e-110	0.260938	0.123	0.006	5.23173e-106	Immune	AABR07039446.2
3.86671e-110	0.361073	0.123	0.006	7.00996e-106	Immune	Rgs1
1.45836e-108	0.650848	0.237	0.067	2.64386e-104	Immune	Gata3
2.73248e-108	1.92767	0.259	0.09	4.95371e-104	Immune	Ccl6
3.0613e-108	0.525457	0.723	0.749	5.54983e-104	Immune	Slc25a5
3.8975e-108	0.96387	0.376	0.201	7.06577e-104	Immune	Lef1
8.67643e-107	0.45765	0.117	0.005	1.57295e-102	Immune	Cd69
1.3131e-106	0.523692	0.289	0.109	2.38052e-102	Immune	RT1-CE10
4.77639e-106	0.321953	0.118	0.006	8.65912e-102	Immune	Fcna
2.63863e-105	0.349412	0.865	0.933	4.78357e-101	Immune	Rps25
2.86619e-105	0.528356	0.181	0.037	5.19611e-101	Immune	Smpdl3a
4.41748e-105	0.311034	0.937	0.975	8.00846e-101	Immune	Rpl14
1.64817e-104	0.385774	0.841	0.915	2.98797e-100	Immune	LOC100360841
1.92151e-104	0.288308	0.105	0.002	3.48351e-100	Immune	Gpr174
5.73183e-104	0.576158	0.276	0.098	1.03912e-99	Immune	Slc1a5
6.60042e-104	0.751292	0.929	0.932	1.19659e-99	Immune	Hba-a2
1.79508e-103	0.317456	0.115	0.006	3.25431e-99	Immune	Ccr1
7.20219e-103	0.371996	0.862	0.908	1.30568e-98	Immune	Uqcrh
8.85066e-103	0.569076	0.19	0.042	1.60454e-98	Immune	AABR07054469.1
1.40893e-102	0.306389	0.108	0.003	2.55425e-98	Immune	Lilrb2
3.09512e-102	0.262403	0.103	0.002	5.61114e-98	Immune	Aim2
3.23844e-102	0.400282	0.112	0.005	5.87097e-98	Immune	Pou2f2
1.02968e-101	0.377046	0.135	0.014	1.8667e-97	Immune	Pmaip1
2.4135e-101	0.272563	0.169	0.03	4.37543e-97	Immune	Gbp7
4.3387e-100	0.345605	0.163	0.029	7.86563e-96	Immune	Ccdc88c
1.87761e-99	0.358105	0.861	0.914	3.40392e-95	Immune	Rpl37
2.17728e-99	0.675943	0.576	0.435	3.94718e-95	Immune	Ets1
3.30471e-99	0.544609	0.405	0.222	5.99111e-95	Immune	Rhog
1.73116e-98	0.328172	0.163	0.029	3.13842e-94	Immune	Rbm38
4.80884e-98	0.744012	0.118	0.009	8.71795e-94	Immune	Ccl4
6.13786e-98	0.366945	0.152	0.024	1.11273e-93	Immune	Rasal3
1.23183e-97	0.437872	0.269	0.094	2.23318e-93	Immune	Nlrp1a
5.29815e-96	0.330319	0.124	0.012	9.60501e-92	Immune	AABR07059308.1
7.33993e-96	0.311622	0.105	0.005	1.33066e-91	Immune	Ly49si1
3.58836e-95	0.51904	0.372	0.189	6.50533e-91	Immune	Csk
5.05383e-94	0.518081	0.682	0.641	9.16208e-90	Immune	Sh3bgrl3
6.32038e-94	0.271029	0.105	0.005	1.14582e-89	Immune	Il1rn
9.99236e-94	0.526531	0.283	0.108	1.81151e-89	Immune	Grap
1.43596e-92	0.550505	0.101	0.004	2.60325e-88	Immune	Gjb6
3.40395e-92	0.439394	0.286	0.114	6.17103e-88	Immune	Dock11
9.85455e-92	0.331073	0.135	0.019	1.78653e-87	Immune	AABR07004228.1
1.03392e-91	0.299772	0.111	0.008	1.87439e-87	Immune	Psd4
1.89855e-91	0.534365	0.178	0.043	3.44188e-87	Immune	Hist3h2ba
2.43187e-91	0.359726	0.122	0.014	4.40874e-87	Immune	Emb
4.67652e-91	0.311832	0.932	0.972	8.47805e-87	Immune	Rpl5
1.04248e-90	0.365647	0.116	0.011	1.88991e-86	Immune	LOC681325
1.18189e-90	0.264854	0.101	0.005	2.14264e-86	Immune	LOC681341
2.33338e-90	0.39757	0.108	0.008	4.23018e-86	Immune	Adgre1
4.42428e-90	0.277289	0.983	0.991	8.02077e-86	Immune	H3f3c
8.96142e-90	0.634752	0.709	0.668	1.62462e-85	Immune	Nipbl
1.75069e-89	0.41558	0.273	0.107	3.17382e-85	Immune	Rgs19
2.97711e-89	1.16396	0.118	0.012	5.39721e-85	Immune	Il1b
5.37758e-89	0.254174	0.106	0.007	9.74901e-85	Immune	Stk10
2.82064e-88	0.488243	0.118	0.012	5.11354e-84	Immune	Lrg1
4.8869e-88	0.272929	0.104	0.007	8.85946e-84	Immune	Rgs14
5.28759e-88	0.593289	0.229	0.081	9.58587e-84	Immune	Fam189b
2.27684e-86	0.577608	0.505	0.351	4.12768e-82	Immune	Stk4
3.5665e-86	0.536491	0.569	0.482	6.46571e-82	Immune	Capza1
8.3304e-86	0.481134	0.358	0.181	1.51022e-81	Immune	Pycard
1.40537e-84	0.423717	0.806	0.866	2.5478e-80	Immune	Atp5f1c
1.65339e-84	0.438005	0.242	0.089	2.99742e-80	Immune	Cklf
4.34269e-84	0.331972	0.106	0.009	7.87285e-80	Immune	Carmil2
6.5929e-84	0.501822	0.136	0.024	1.19523e-79	Immune	Il18
1.14133e-83	0.726621	0.533	0.402	2.06913e-79	Immune	Jak1
3.13431e-83	0.343734	0.12	0.016	5.6822e-79	Immune	Tlr2
3.72459e-83	0.55049	0.299	0.14	6.75231e-79	Immune	Rapgef6
5.9345e-83	0.252175	0.146	0.028	1.07587e-78	Immune	Ptpre
9.77723e-83	1.13124	0.166	0.042	1.77251e-78	Immune	Mrc1
3.09931e-82	0.493403	0.174	0.046	5.61874e-78	Immune	AABR07041237.1
3.25887e-82	0.581166	0.736	0.741	5.90801e-78	Immune	Pnn
1.08923e-81	0.992276	0.243	0.099	1.97467e-77	Immune	Lgals3
2.3615e-81	0.805138	0.175	0.047	4.28117e-77	Immune	Naaa
2.4021e-81	0.306274	0.124	0.018	4.35476e-77	Immune	S1pr4
8.284e-80	0.33686	0.209	0.071	1.50181e-75	Immune	Tuba4a
2.86988e-79	0.618844	0.643	0.589	5.2028e-75	Immune	Ncor1
5.79195e-79	0.361278	0.108	0.013	1.05002e-74	Immune	Slc22a3
1.18574e-78	0.943024	0.224	0.086	2.14963e-74	Immune	Cfh
6.996e-78	0.405138	0.778	0.853	1.2683e-73	Immune	LOC100362400
8.37185e-77	0.344255	0.183	0.055	1.51773e-72	Immune	Mthfd2
9.74307e-77	0.331537	0.115	0.017	1.76632e-72	Immune	Tmem71
1.11198e-76	0.428678	0.803	0.85	2.01591e-72	Immune	Cox7a2l
1.1139e-76	0.290661	0.914	0.969	2.01938e-72	Immune	Rps28
2.71617e-76	0.981988	0.284	0.144	4.92414e-72	Immune	LOC100912195
3.8496e-76	0.500504	0.181	0.056	6.97895e-72	Immune	Mgat4a
2.63174e-75	0.685064	0.256	0.115	4.77108e-71	Immune	Fas
8.51679e-75	0.447823	0.287	0.134	1.54401e-70	Immune	RT1-A1
2.6046e-74	0.276815	0.944	0.979	4.72188e-70	Immune	Rpsa
9.97338e-73	0.32737	0.104	0.013	1.80807e-68	Immune	Olr1
1.11013e-72	0.337441	0.816	0.897	2.01256e-68	Immune	Rpl6
1.82565e-72	0.412166	0.338	0.178	3.30972e-68	Immune	Ppp1r18
3.95081e-72	0.285671	0.896	0.957	7.16242e-68	Immune	Rpl21.3
2.04933e-71	0.327578	0.243	0.098	3.71522e-67	Immune	Twf2
2.9916e-71	0.561632	0.368	0.223	5.42347e-67	Immune	Ddx39a
6.85839e-71	0.887961	0.109	0.017	1.24336e-66	Immune	Cxcl2
1.40898e-70	0.267002	0.159	0.043	2.55434e-66	Immune	Arhgef6
8.26549e-69	0.368281	0.771	0.85	1.49845e-64	Immune	Rpl32
1.19628e-68	0.517335	0.421	0.274	2.16873e-64	Immune	Itsn2
3.30547e-68	0.488471	0.104	0.015	5.99248e-64	Immune	Fcgr3a
2.50314e-67	0.372244	0.889	0.954	4.53795e-63	Immune	Npm1
4.3904e-67	0.338866	0.836	0.92	7.95936e-63	Immune	Rpl12
8.86938e-67	0.832482	0.559	0.504	1.60793e-62	Immune	Sptssa
9.13105e-67	0.253497	0.943	0.97	1.65537e-62	Immune	Ddx5
1.11968e-66	0.277689	0.158	0.046	2.02987e-62	Immune	Hk2
1.37467e-66	0.493342	0.299	0.148	2.49214e-62	Immune	RT1-S3
2.14525e-66	0.347021	0.822	0.886	3.88912e-62	Immune	Rpl36
5.38358e-66	0.321839	0.96	0.975	9.75989e-62	Immune	AY172581.9
3.1719e-65	0.541651	0.385	0.238	5.75033e-61	Immune	Rcsd1
3.97622e-65	0.276836	0.926	0.969	7.20849e-61	Immune	LOC100361854
3.20547e-64	0.339602	0.168	0.054	5.8112e-60	Immune	Hck
3.36534e-64	0.495906	0.315	0.177	6.10103e-60	Immune	RT1-A2
3.00537e-63	0.447489	0.259	0.122	5.44843e-59	Immune	Cerk
3.22964e-63	0.292181	0.213	0.086	5.85501e-59	Immune	Acot7
6.12797e-63	0.340007	0.175	0.061	1.11094e-58	Immune	Creg1
5.10221e-62	0.350109	0.212	0.085	9.2498e-58	Immune	Rasgrp2
3.95014e-61	0.329424	0.101	0.017	7.16121e-57	Immune	Fcrla
4.08872e-61	0.668939	0.38	0.262	7.41244e-57	Immune	Rnaseh2b
8.75918e-61	0.427629	0.255	0.116	1.58795e-56	Immune	Gimap6
1.48886e-60	0.458087	0.71	0.737	2.69915e-56	Immune	Tpr
2.35545e-60	0.413601	0.267	0.125	4.27019e-56	Immune	Itga6
2.53516e-60	0.495404	0.334	0.197	4.596e-56	Immune	Arhgef1
2.61077e-60	0.389338	0.131	0.035	4.73307e-56	Immune	Ephb6
1.01319e-59	0.378399	0.673	0.722	1.83681e-55	Immune	Ppp1ca
8.53784e-59	0.607905	0.524	0.49	1.54783e-54	Immune	Eno1
8.92712e-59	0.325438	0.181	0.066	1.6184e-54	Immune	Nabp1
9.91683e-59	0.601123	0.432	0.315	1.79782e-54	Immune	Setx
5.17483e-58	0.437675	0.262	0.132	9.38145e-54	Immune	Rab27a
5.61889e-58	0.757299	0.755	0.752	1.01865e-53	Immune	Hbb
5.90873e-58	0.513316	0.62	0.616	1.07119e-53	Immune	Anp32a.1
2.2095e-57	0.379966	0.221	0.098	4.0056e-53	Immune	Slc12a6
2.80584e-57	0.262325	0.103	0.021	5.08671e-53	Immune	Dck
4.4013e-57	0.335491	0.783	0.862	7.97912e-53	Immune	Hnrnpf
4.58236e-57	0.281857	0.152	0.049	8.30736e-53	Immune	Ssh2
8.34e-57	0.258782	0.202	0.079	1.51196e-52	Immune	Vsir
8.8452e-57	0.539891	0.239	0.116	1.60355e-52	Immune	Prkar2b
6.97018e-56	0.402329	0.179	0.067	1.26362e-51	Immune	AC099444.2
1.44428e-55	0.483768	0.632	0.657	2.61834e-51	Immune	Arpc5
1.45971e-55	0.452547	0.189	0.078	2.64631e-51	Immune	Abcg1
2.39679e-54	0.485489	0.694	0.724	4.34515e-50	Immune	Rbm25l1
3.00149e-54	0.484842	0.395	0.258	5.44141e-50	Immune	Ezr
3.64566e-54	0.322172	0.108	0.025	6.60922e-50	Immune	Tmc8
4.05244e-54	0.352642	0.258	0.132	7.34666e-50	Immune	Smap2
1.1689e-53	0.265617	0.144	0.046	2.1191e-49	Immune	Pnpla7
1.85629e-53	0.509009	0.491	0.432	3.36526e-49	Immune	Gapdh
1.71651e-52	0.428757	0.284	0.16	3.11186e-48	Immune	Grk6
1.75624e-52	0.379482	0.863	0.948	3.18389e-48	Immune	Rpl36a
1.9863e-52	0.321253	0.746	0.849	3.60096e-48	Immune	Rps27a
3.41535e-52	0.534845	0.374	0.263	6.19168e-48	Immune	Prr13
5.22751e-51	0.361351	0.183	0.076	9.47696e-47	Immune	Zbed4
2.45816e-50	0.577953	0.256	0.141	4.4564e-46	Immune	Gadd45a
5.04409e-50	0.452188	0.336	0.215	9.14443e-46	Immune	Ppp2r5a
5.54656e-50	0.331053	0.878	0.927	1.00554e-45	Immune	Actb
5.93099e-50	0.346458	0.169	0.068	1.07523e-45	Immune	Unc93b1
1.03646e-49	0.452145	0.172	0.073	1.87899e-45	Immune	Capg
1.23581e-49	0.528172	0.58	0.545	2.24041e-45	Immune	Arl6ip1
1.00683e-48	0.428493	0.593	0.582	1.82528e-44	Immune	Tpm3
3.86378e-48	0.254234	0.872	0.942	7.00464e-44	Immune	Rpl31
4.46359e-48	0.773588	0.675	0.667	8.09205e-44	Immune	Hmgb2
8.45991e-48	0.562022	0.376	0.269	1.5337e-43	Immune	Dnajc2
8.81141e-48	0.307216	0.149	0.31	1.59742e-43	Immune	Tmem176b
1.81735e-47	0.46748	0.717	0.746	3.29467e-43	Immune	Ankrd11
3.83282e-47	0.378555	0.365	0.244	6.94852e-43	Immune	Psmb10
1.54151e-46	0.474478	0.386	0.284	2.7946e-42	Immune	Lrrfip1
1.64002e-46	0.25809	0.158	0.063	2.97319e-42	Immune	Pygl
1.92282e-46	0.393054	0.259	0.136	3.48589e-42	Immune	Gimap5
7.86879e-46	0.359019	0.711	0.754	1.42653e-41	Immune	Abracl
7.89318e-46	0.467389	0.15	0.058	1.43095e-41	Immune	Tox
1.18766e-45	0.353625	0.274	0.154	2.1531e-41	Immune	AABR07068161.1
1.39229e-44	0.377595	0.2	0.098	2.52408e-40	Immune	Slc43a2
1.99931e-44	0.31182	0.22	0.108	3.62455e-40	Immune	Tacc3
6.40135e-44	0.486877	0.262	0.153	1.1605e-39	Immune	Cd2ap
8.62144e-44	0.439057	0.348	0.235	1.56298e-39	Immune	Wipf1
2.34593e-43	0.618838	0.49	0.44	4.25294e-39	Immune	Ctcf
3.77806e-43	0.375714	0.313	0.2	6.84924e-39	Immune	Baz1a
3.84595e-43	0.459752	0.469	0.39	6.97232e-39	Immune	Rab8a
5.70008e-43	0.379212	0.613	0.637	1.03337e-38	Immune	Pgk1
7.3408e-43	0.306134	0.18	0.082	1.33081e-38	Immune	Lrch4
1.42642e-42	0.251494	0.157	0.064	2.58596e-38	Immune	Rassf2
1.54104e-42	0.339221	0.187	0.087	2.79376e-38	Immune	Mical1
7.54325e-42	0.496378	0.199	0.104	1.36752e-37	Immune	Sirpa
8.31588e-42	0.506532	0.909	0.888	1.50759e-37	Immune	AC134224.1
1.93568e-41	0.512941	0.578	0.553	3.50919e-37	Immune	Trir
2.26783e-41	0.579846	0.457	0.369	4.11136e-37	Immune	Tmem123
2.55172e-41	0.455589	0.159	0.069	4.62601e-37	Immune	Spdl1
4.23925e-41	0.287646	0.198	0.1	7.68533e-37	Immune	Sema4a
5.91971e-41	0.437482	0.377	0.274	1.07319e-36	Immune	Mvp
6.24883e-41	0.31574	0.779	0.863	1.13285e-36	Immune	Hnrnpa1
1.11663e-40	0.497823	0.373	0.283	2.02435e-36	Immune	Ppil1
1.40033e-40	0.27518	0.171	0.076	2.53866e-36	Immune	Tap1
2.66708e-40	0.353641	0.711	0.805	4.83516e-36	Immune	Eef1a1
4.05873e-40	0.449358	0.16	0.071	7.35807e-36	Immune	Mns1
5.0723e-40	0.506482	0.624	0.649	9.19557e-36	Immune	Hdac1
1.70424e-39	0.414082	0.238	0.135	3.08962e-35	Immune	Slc35b4
5.53858e-39	0.366015	0.278	0.17	1.00409e-34	Immune	Cmtm7
1.23744e-38	0.299053	0.732	0.813	2.24336e-34	Immune	LOC690468
1.71511e-38	0.623436	0.506	0.485	3.10932e-34	Immune	Zfp36l2
2.48537e-38	0.357275	0.709	0.754	4.50573e-34	Immune	Ywhaz
3.45124e-38	0.551845	0.221	0.126	6.25676e-34	Immune	Snn
4.12275e-38	0.470321	0.332	0.572	7.47413e-34	Immune	Ctsd
6.37842e-38	0.332989	0.15	0.065	1.15634e-33	Immune	Stambpl1
2.10335e-37	0.291953	0.771	0.876	3.81316e-33	Immune	Eef1b2
2.26465e-37	0.430114	0.276	0.177	4.10558e-33	Immune	Stim1
2.83713e-37	0.448388	0.536	0.513	5.14343e-33	Immune	Cdc5l
6.64163e-37	0.654481	0.128	0.052	1.20406e-32	Immune	Gpnmb
9.65113e-37	0.261997	0.228	0.129	1.74965e-32	Immune	Sdf2l1
1.30733e-36	0.448776	0.142	0.062	2.37006e-32	Immune	Fbxl12
2.66966e-36	0.506217	0.411	0.325	4.83983e-32	Immune	Elk4
6.68307e-36	0.377863	0.295	0.196	1.21157e-31	Immune	Znrf2
1.23932e-35	0.273772	0.102	0.035	2.24676e-31	Immune	Hpse
3.2358e-35	0.325881	0.383	0.65	5.86618e-31	Immune	Ctsb
4.11556e-35	0.358509	0.731	0.812	7.4611e-31	Immune	Hnrnpu
3.49928e-34	0.280084	0.734	0.817	6.34384e-30	Immune	Ubl5
5.32778e-34	0.752906	0.588	0.662	9.65873e-30	Immune	Psap
6.96294e-34	0.557065	0.479	0.422	1.26231e-29	Immune	Smc4
7.63977e-34	0.415252	0.272	0.179	1.38501e-29	Immune	Ptpn1
1.77046e-32	0.415596	0.56	0.559	3.20966e-28	Immune	LOC108349682
4.00957e-32	0.253925	0.187	0.098	7.26895e-28	Immune	Myd88
9.68479e-32	0.551928	0.418	0.356	1.75576e-27	Immune	Smarca4
2.36581e-31	0.352075	0.17	0.087	4.28898e-27	Immune	Gimap8
3.27734e-31	0.26638	0.126	0.055	5.94149e-27	Immune	AABR07021955.1
3.43768e-31	0.494727	0.19	0.107	6.23218e-27	Immune	Tfdp2
9.67475e-31	0.31215	0.31	0.205	1.75394e-26	Immune	Lpar6
1.23137e-30	0.382617	0.499	0.483	2.23236e-26	Immune	Arpc4
1.26737e-30	0.415648	0.172	0.093	2.29762e-26	Immune	Uhrf1
1.59795e-30	0.351337	0.356	0.274	2.89693e-26	Immune	Brms1
2.21602e-30	0.499145	0.54	0.529	4.01742e-26	Immune	Mier1
2.65218e-30	0.486066	0.393	0.332	4.80813e-26	Immune	Cotl1
5.52294e-30	0.835805	0.319	0.252	1.00125e-25	Immune	Cd200
6.54003e-30	0.299777	0.693	0.781	1.18564e-25	Immune	Snrpd2
8.75762e-30	0.683547	0.336	0.272	1.58767e-25	Immune	Atl2
1.8655e-29	0.577639	0.213	0.135	3.38196e-25	Immune	Serpinb1a
6.49168e-29	0.69182	0.276	0.212	1.17688e-24	Immune	Ctsz
1.23682e-28	0.769608	0.524	0.548	2.24224e-24	Immune	Rpa3
1.48673e-28	0.613139	0.556	0.544	2.69529e-24	Immune	Ankrd12
[truncated: 7,899 more rows]
