# Supplementary material for: Rational engineering of lung alveolar epithelium
Source: NPJ Regen Med. 2023 Apr 28;8:22. doi: 10.1038/s41536-023-00295-2 (PMC10147714; doi:10.1038/s41536-023-00295-2)
Supplement: Supplementary file 3 — Supplementary Data 2 [file 41536_2023_295_MOESM3_ESM.xlsx]

## Sheet: 1-Key to clusters
Genes are clustered into 5 groups, as follows: (corresponds to heatmap in Fig. 3e, from top to bottom)
Cluster 1: Genes enriched in engineered epithelial populations relative to native P7 AEC2s
Cluster 2 (pink label in Fig. 3e): Genes enriched in AEC2/FB epithelium.
Cluster 3: Genes enriched in native P7 AEC2s, relative to engineered epithelia
Cluster 4: (with Cluster 5, purple label in Fig. 3e): Genes enriched in tri-culture epithelium and P7 AEC2s, relative to AEC2/FB epithelium
Cluster 5: (with Cluster 4, purple label in Fig. 3e): Genes enriched in tri-culture epithelium

## Sheet: 2-DEGs
Cluster1.Up.Engineered	Cluster2.Up.AEC2_FB	Cluster3.Up.P7	Cluster4.Up.Tri_and_P7	Cluster5.Up.Tri
Sqstm1	Mtch1	Limd2	Atp6v1c2	Mt-nd2
Cstb	Dhrsx	Bloc1s1	Col4a3bp	Jag1
Anxa3	Crlf1	Alad	Tceal8	Ggnbp2
Smap1	Myl6	Hint2	Rock2	Ndrg2
Twf1	Atp5mf	Fkbp2	Nfia	Sf3b1
Tomm5	Bri3	Pfdn5	Hsd11b1	Bcap29
LOC100362830	Atp6v1e1	Map1lc3a	Ppp3ca	LOC100362027
Ncl	Vbp1	Ssr2	Tns3	Cdkn1b
Kcne3	LOC690468	Ifi27	Anp32a.1	Abi1
Arpc1b	Snrnp70	Lpcat1	Oat	Scd2
Atp5pd	Actb	Fis1	Ptprf	Glod4
Mkks	Gnai2	Pmm1	Atrx.1	LOC108350502
Sap18	Ubxn1	Anapc13	Pcm1	Ahnak
Rps9l1	AABR07000398.1	Sparc	AABR07042821.1	Cpd
Tmed9	Ptms	Bcl7c	Mt-nd4l	Decr1
Mbd2	Hist1h1e	Dag1	Zmiz1	Cd59
Hsd17b12	Mt1	Rai14	AABR07015507.1	Dynlt3
Metap2	Vkorc1	Hmgn2	Ctsc	Pnrc2
Eef1g	Tecr	Sftpd	Ankrd12	Esd
Rps11	Ddrgk1	Tst	Sec62	Ehf
Ran	Por	Mrpl14	Alcam	Pls3
Rab21	Serf2	Muc1	Pik3r1	Mt-co3
Ndufb6	Nenf	Pros1	Tc2n	Itm2b
Rps13	Polr2e	Arhgef2	Rab9a	Txnip
Rwdd1	Gpx4	Mgst1	Rida	Zmym5
Dnaja2	Park7	Ddah2	Mbip	Mt-cyb
Rps23	Pfdn6	Ifi30	Mettl7a	Tcerg1
Rpl11	LOC100912618	Tmsb4x	Ubb	Pnpla8
S100a16	Reep5	Acly	Il33	Chi3l1
Cklf	Hnrnpa2b1	Erp29	Ash1l	Cept1
Rpl6	Rpl37	Nexmif	Cxcl3	Lamp2
Naa20	Cope	Wfdc2	Zfp638	Zfp292
Sec11c	Ndufa11	Selenoh	Scgb1a1	AABR07068316.1
Dnajc3	Csrp1	Lgi3	Pnisr	Pum2
Rps27l	Rnaset2	Brd7	Ace2	AC134224.3
Tomm20	Prmt1	Atp5f1e	Snx3	Mtfr2
Gmps	Ndufv1	Ly6i	Dlk1	Golph3
Rack1	Csnk2b	Cst3	AY172581.9	Cav1
Nol7	Orai1	Suclg1	Mt-atp6	Prpf40a
Txnrd1	Bola1	Gas6	Zfp36l1	Rpl30
Pfdn2	Copz2	Acsl4	Anxa4	Ppp2r2a
Srp19	Fbn1	Tril	AABR07031756.1	Slc44a1
Rps5	Tpm3	Bcat2	Ier2	Med13l
Polr1d	Exosc5	Abcd3	Top2b	Notch1
Tkt	Gnb2	Fgg	LOC100362400	LOC100911372
Eef2	Suds3	Cxcl17	Cited2	Cdh1
Tcp1	Ndufa7	Bcam	AY172581.24	Eif3el1
Rps17	Lsm7	Swt1	Mt-nd4	Clk1
C1qbp	Tpm1	Slc22a23	Rps25	Pdcd10
Ppia	LOC100361854	Slc34a2	F11r	Dcn
Emb	Spint2	Cat	AC134224.1	LOC100360413
Hsp90ab1	Mrpl52	Dpep1	AABR07050545.1	Dsp
Clta	Ndufs8	Npw	Scd	Plp2
LOC100362149	Ptov1	Slco4c1	Mt-nd1	Uqcrc2
Gda	Arl6ip4	Dram1	Cldn18	Churc1
Hk2	H2afv	Nrp1	Zfr	Uqcrb.1
Ppic	Oaz1	Arrdc1	Mt-nd5	Pcbp2
Lama5	Raly	Slc9a3r2	Kmt2e	Rnf144b
Eef1b2	Slc25a1	Mid1ip1	AABR07065406.1	Arl8b
Fn1	Ndufs7	Crip2	RGD1565166	LOC103694902
Igf2r	Naa38	Cldn3	Gstt2	Zfp36l2
Cyp51	Ppp1ca	Brms1l.1	Usp9x	Fxyd4
Tfrc	Crip1	Fcgrt	Clec2g	Zfp36
Rer1	Scand1	Stmn1	Rnf13	Mt-co1
Rpl27a	Gsta4	Tmem164	Eif4a2	Net1
Alg5	Arhgdia	Foxp2	Matr3	LOC108348108
Col3a1	Fkbp8	Mme	AABR07029605.1	Cdc42
Nop58	H3f3b	Ly6l	AC095947.1	Sdc1
Slc25a4	Stard10	Pdpn	Bnip3l	S100a8
Rars	Ccs	Cd164l2	AABR07021823.1	Ogt
Tbcc	Edf1	Anpep	LOC108348048	Cav2
Hspd1	Col4a1	Pgap2	AABR07026311.1	Snrpb2
Gipc2	Uqcr10	Bmp4	Thoc2	Jun
Rps12	Lamtor4	Dock8	Skp1	Kdm3a
Fth1	Drap1	Irx3	Rb1cc1	Gja1
LOC100360841	Cd99	Defb3		Rbms1
Rpl36a	Tmem110	Tmeff1		Cd44
Bsg	Aldh2	Ypel3		Jmjd1c
Prss22	Tcf25	Rmdn2		Ppp2r3a
Nudcd2	St13	Etv5		Ppp1r3b
Pitpna	Nolc1	Add3		Ermp1
Gadd45a	Mrpl12	Bmp1		Capza1
Rbbp7	Lyar	Fam3b		Comt
Sod2	Olr1	Mt-nd3		Eif4b
Psmd12	Col1a1	Pcbd1		Rnf128
Uba5	Rps10l1	Anxa6		Nfe2l2
Eif3f	Tubb5	Ank3		Reep3
Atp5mc3	Cox5b	Pla2g16		Gsn
Timm8a1	Purb	Matn4		Nedd4
Junb	Ptgr1	Hs6st1		Serpinb1a
LOC100360573	Snai1	Mapk3		Map7
Clint1	Acot7	Ager		Pygl
Trim54	Taldo1	Tekt2		Wnk1
Ndufb5	Mgmt	Clic3		Vwa1
Nme2	Rpl15	Sfta2		Cox4i2
Rpl41	Cct3	Napsa		Srd5a1
Emc6	Hras	Scp2		Lamb3
Tpm2	Arpc5l	Abca3		Ccng2
Zc3h15	Ube2k	Eln		Tex9
AABR07049994.1	Rpl13	Gpd1l		Gbe1
Eif4a1	LOC100360087	Mmp15		Ppl
Cyba	Blvrb	Cers2		B3galnt1
Ddx39a	Mrps34	Sat2		Ankrd37
Anp32b	Sdf2l1	Sftpc		Etfa
Tmem9b	Hm13	Tmem50b		LOC100910270
Rab5if	Hsph1	Alpl		MGC105649
Apoe	LOC288913	Cavin2		Cldn1
Tnfrsf12a	Ppm1g	Plcg1		Tpd52
Ssr1	Dhcr24	Ezr		Acp5
Hspe1	Minos1	Snhg11		Tp63
Elovl3	Ccl2	Elovl1		Vldlr
Cotl1	Ifi27l2b	Adk		Wdr26
Ssr4	Ier3	Scgb3a2		Fam110c
Hspa9	Ggt1	Kcnc3		Tmcc3
Atic	Rbm17	Retsat		Mmp12
Snrpf	Clu	Acsl5		Errfi1
Imp3	Dap3	Akr1c15		Klf4
Calr	Ppp1r14b	Ddx39b		Il18
Dstn	Cdk1	Abhd14b		Mmp13
Ninj1	Prelid1	Jund		Inhbb
LOC100362432	Odc1	Bod1l1		Depp1
Ppp2cb	Basp1	Emp2		Tgfbi
Hspa14	Fkbp1a	Chd6		Smox
Dcun1d5	Cox8a	Arid5b		Fgfbp1
Ybx1-ps3	Mmp2	Aplp2		Serpinb6a
RGD1563365	Rpl32	Ccdc141		S100a9
Rpl22	Psmd3	Akap9		Wasl
Cdk9	Cdc37	Gpc3		Ptprz1
Slc3a2	Fzd1	Iqgap1		Itga6
Cebpb	Igfbp4	Adgrf5		Mgarp
Dut	Abcf1	Psenen		Stt3a
Prdx2	Rangap1	Dapk1		Gjb6
Fdps	Nme1	Fxyd3		Perp
Ddt	AABR07071986.1	Mpzl2		Ddx3x
AABR07035539.1	LOC108349189	Nav2		Asph
Nop56	Bpifa1	Tmem59		Egln3
Usp14	Bgn	Zfhx4		Tmbim1
Rtraf	Krtcap2	Lyz2		Eif4e3
Med10	Brd2	Nkx2-1		Ndrg1
Cox5a	Il11	Abca1		LOC691807
Eif3c	Bola2	Golgb1		Tmem213
Nqo1	Cald1	Pon3		Tjp1
Sec61b	Rps18	Camk2d		Fabp4
Rps16	Psmc5	Son		Gdi2
Ppa1	Akr7a2	Mxi1		Ptges
Mtx2	AABR07072400.1	Cpm		Bcar3
Cnih4	Dph3	Utrn		Gal
Mgp	Mrps15	Csgalnact2		LOC100364457
Manf	Mrpl38	Car2		Cldn4
Pkm	Rpl18a	Rdm1		Cd9
Nars	Gpx3	Calcrl		Serpinb5
Etf1	Tuba1a	Sftpb		Anxa1
Acadl	Mrpl55	Ralgapa1		Cmbl
Surf4	Cops6	Flvcr2		Ncoa4
Pkib	Wdr43	Hadh		Mboat2
Gclm	Cmtm7	Cftr		Rps15a
Rpl3	Aimp2	Sdc4		Adssl1
Mrpl17	Lsm2	Bmp3		Csnk1a1
Eif4ebp1	Lsm4	Prss23		Sqle
Eif3d	Aprt	Calm2.1		Sat1
Atp2a2	Glrx5	Them5		Sik1
Ftl1	Bag1	Filip1		Ivns1abp
LOC100911685	Spc24	Defb4		Sgk1
Tars	Isyna1	Vps28		LOC100360449
Mrps18b	Trappc5	Egfl6		Sowahc
Tufm	Pmepa1	Ces1d		Ssr3
Vim	Csrp2	Acoxl		RGD1309104
Phb2	Psmb5	Lrp2		Selenoi
Slc30a3	Tex261	Nr2f1		Cd24
Rps3	Mlec	Per3		Cxcl2
Htatip2	Psmb1	LOC103694857		Ctsb
Eef1d	Ndufb8	Hba-a1		LOC100363469
Tmem97	Akr7a3	RT1-Ba		Atp6v0a4
Dpy19l1	Psmd13	Hba-a2		P4ha1
Rps8	LOC108349606	Retnla		LOC100359583
Ethe1	Taf10	RT1-Da		Atp1b1
Erh	Dnph1	Hbb		Slc2a1
Bzw2	Timp1	Fgl2		Rhob
Ndufab1	Rtca	Cd74		Igfbp3
Gsto1	Sec61a1	Kcnmb2		Ctsh
Strap	Atp5f1b	Akr1c14		Gjb2
Timm8b	Cct7	Ppp1r14c		Eif2a
Chic2	Bola3	Epha4		Dusp6
Rps2	Mrps24	Cd48		Pmaip1
Gars	Rpl28	Pdzk1ip1		Psma2
Vcan	Cd3eap	Enpep		Pnrc1
Eif3j	Rexo2	Npc2		Chia
Srp9	Pcolce	Fgfr2		Orm1
Atp6v0e1	Mrps6	Maob		Stx3
Glrx	Col5a1	RT1-Db1		Mapk6
Rpl10	Ccl7	Adamts9		Podxl
Rpl4	Mt2A	Kcne2		Pdia3
Rps27a	Nedd8	Cybrd1		Slc38a2
Myc	Gpm6b	S100g		Uap1
Ptgs1	Sigmar1	Lasp1		Rps3a
Rpl23a	Avpi1	Mecom		Max
Kpnb1	Desi1	Col4a5		Mettl9
Eif2s2	Slc35b1	Sult1a1		Plscr1
Ipo7	Arf3	Serpine2		Btg3
AC128960.1	Rpl12	Sftpa1		N4bp1
Hacd3	Zcrb1	Hp		Slc16a3
Eif3m	Areg	Lamp3		Vdac1
Lsm5	Cfl2	Pls1		Adm
Mdm2	Ranbp1	Epas1		Slc39a8
LOC691143	Ybx1	Lcp1		AABR07021871.1
LOC100361457	Timm10b	Usp8		RGD1565641
Krt17	Lap3	Tgoln2		Ppp1cb
Cdkn1a	Rplp0	Irx5		Npepps
Mrpl32	AABR07057190.1	Igfbp7		Pld1
Msmo1	Smn1	Pla2g1b		Bnip3
Saraf	Lamb1	Tspan2		Rps24
Rpl13a	Pabpn1	Slc12a2		Mcts1
Gpx2	Adrm1	Arhgdib		Pkp1
Kcmf1	Alyref	Id2		Socs2
Morf4l2	Tomm22	Smc3		Rac2
Rpl23	Dbnl	Plxna2		Anxa8
Ube2d3	Akr1b8	Daam1		Sub1
Sqor	Rpl27	Esam		Elf3
Hspa5	Lrp1	Hspb11		Prom1
Arpc2	Siva1			Plat
Rbm3	Hspa4			Plet1
Atf4	Tdg			Idi1
LOC100363502	Gstp1			Nsa2
Cct8	Rab2a			Rpl17
Scnn1a	Rrs1			Psmc6
Rtn4	Psmd2			Serpine1
Rnd3	Ccnb1			Tfpi
Eif2s1	Hdlbp			Steap1
Txnl1	Rpl19			Muc5b
Cct5	LOC498453			Rgcc
Nucb2	Eif2b3			Ifngr1
Cct4	Phlda3			Gclc
Arf4	Bcat1			Nampt
Actr3	Ube2c			Tinagl1
Slc7a11	Tuba4a			Ero1a
Litaf	Pebp1			Il24
Got2	Glrx2			LOC108348180
Capg	Ostc			Sulf2
Aldoa	Caprin1			Tiparp
Ddit4	Mdh2			Eif2s3
Cnn3	Phf10			Hopx
Vdac2	Cisd1			Olfm4
P4hb	Pdap1			Dusp1
Fat1	Prkar1a			LOC108348062
Srp14	Mybbp1a			Ckmt1
Erp44	Fdx1			Psma6
Ywhag	Gtf3a			Lars
Ubc	Atxn2l			Ggct
Atp1a1	Cfl1			Psat1
LOC100359539	LOC100360828			Hsp90b1
Slc25a5	Prxl2a			Pawr
AABR07044711.1	Bax			Glul
LOC108351137	Hint1			Nfkbia
Rpn1	Mrto4			Fam25a
Mfge8	Atp5if1			Rab11a
Ccdc58	Fam136a			Zfand5
Psma3l	Eif5a			Fabp5
Higd1a	Tpm4			Vmp1
Rpl31	Lrrc59			Ube2n
Atp6v1d	Lmna			Eif3l
Eno1	Pfn1			Rpl5
Gapdh	AABR07071891.2			Prdx1
Ereg	Ifitm2			Hif1a
Atf3	Ifitm3			Nudt21
Rpl24	LOC100360117			Aqp3
Eif1	Rpsa			Ufm1
Nudt4	LOC687780			Sar1b
Eef1e1	LOC100364435			Aasdhppt
Mal	Rpl10a			Slpi
Ybx3	Mrps12			Ppp3r1
S100a6	Serbp1			Lcn2
Rad23b	Pam16			Sema3c
Lgals3	Cyc1			Rpn2
Postn	Mrps7			Btf3
Ghitm	Phgdh			S100a10
Serp1	Cox17			Ndfip2
Cks2	Rpl37a			Hprt1
Impdh2	Rpl35			Ptpn13
Pigx	Efemp2			Acp1
P4ha2	LOC108350501			Hsp90aa1
Ctsl	Nr2f6			Tacstd2
Sh3glb1	Cd63			Vps35
LOC102549726	Atp5po			Klf5
Cmpk1	Sars			Isca1
Ostf1	Atox1			Rpl7
LOC108349548	Snrpd2			Lsm8
Krt7	Ndufa9			Pgk1
Srsf2	Uqcrc1			Dbi
Slc25a3	Atp6v1f			Krt15
Abracl	Atp5f1d			Ldha
Abcc5	Anapc5			Eif4g2
Ass1	Tomm7			Efhd2
Gng12	Atp6v0c			Sc5d
Gng10	Rpl18			Rps4x
Myl12a	Lamp1			Cops2
Rps20	Fstl1			Ssb
Psmb2	LOC301124			Ugt1a7c
Cxcl1	Ubxn6			Eif3a
Ywhah	Map2k2			Naca
Cct6a	Dynll2			Pfkfb3
Mrps14	Bud31			Rps27a.1
G6pd	Rpl36			Sugt1
Txn1	Ndufa13			C3
Rheb	Mrpl27			Ier5
Fkbp3	Morf4l1			Psma1
Fkbp5	Stub1			Tgfb2
Clmp	Elob			Emp1
Dynlt1	Lamtor2			Picalm
Sem1	Dad1			Map1b
Dnajc15	Rps28			Fam162a
Cacybp	Pin1			Pdha1
Psma5	Trir			Clca2
Uqcrfs1	Atp6v0b			Adam28
Uqcrh	Emc10			F3
Tpt1	Csnk1g2			AABR07025010.1
Me1	Rnf187			Tspan6
Mrpl20	Acta2			Plod2
Tubb6	Fkbp4			LOC499235
Ccng1	Cox6b1			Ss18l2
Slc1a5	Tubb4b			Anxa2
NEWGENE-619861	Cuta			Ube2v2
Pabpc4	Nmt1			Cpne8
Atp5mg	Timm13			Cct2
Dnajb11	Romo1			Gpi
Psmd6	Med29			Bzw1
Glrx3	Rrbp1			Tspan3
Pabpc1	Myl9			Rcn2
Cebpd	Phb			Snrpd1
Ptges3	Rps15			Npm1
LOC108348061	Psmc3			Cyb5a
Hikeshi	Mbd3			Nap1l1
Car5b	Ahsa1			Mgst2
Rpl36al	Ap2s1			LOC103689968
Eprs	Rps19bp1			Tmed2
	Dkc1			Fads1
	Psmb10			Pgam1
	Dapk3			Ola1
	Mvb12a			Canx
	Iscu			Fos
	Capzb			Krt8
	Ndufb7			Krt18
	Ppib			Uchl3.1
	Rps10			Vegfa
	Ctbp1			Pdcd6
	Ndufaf8			Hmox1
	Hspb1			Rpl22l1
	Ndufs3			Morc4
	Rpl29			Actn1
	H2afy			B2m
	Cox4i1
	Emc8
	Vcp
	Psmg3
	Dnaja1
	Cox6a1
	Emp3
	Ndufa12
	Calm3
	Snrpa
	Tmem208
	Ost4
	Lgals1
	Guk1
	Ppan
	Col12a1
	Pgp
	Lman2
	Ndufc1
	Gcsh
	Txnl4a
	Nomo1
	Sssca1
	Tgfb1
	Vars
	Rpl34
	Nt5dc2
	Cltb
	Rbp1
	Agfg1
	Dohh
	AABR07054614.1
	Ube2s
	Mxd3
	Pop5
	Grpel1
	Ube2m
	Fetub
	Igfbp5
	Ndufb2
	Uba52
	Akr1b1
	Dph1
	Rps21
	Nabp2
	LOC103689922
	Prdx5
	S100a4
	Eif3b
	Ctgf
	LOC100362366
	Psma7
	Slc25a39
	Timp2
	Pgls
	Cdk2ap1
	Sod1
	Uqcc2
	Cnot3
	Actg1
	Uqcrq
	Psmb3
	Polr2f
	RGD1311899
	Tmem160
	Sys1
	Ndufb9
	Mrps18a
	Chchd6
	LOC100911847
	Nucks1
	Parp1
	Cdv3
	Rasl11b
	Tmem134
	Ccdc124
	Gipc1
	LOC102553386
	Eif4g1
	Dctpp1
	Ccm2
	Zbed5
	RGD1559909
	Psmd8
	Cryab
	Arpc4
	Jpt1
	LOC498555
	Atg101
	Gadd45gip1
	U2af1
	Plekhj1
	Atp11a
	Sf3b5
	Arf5
	Snf8
	Tmem147
	Snrpb
	Mrps11
	Psmd4
	Uqcr11
	Eif3k
	Rpl14
	AC141489.1
	Dpp7
	LOC100360522
	Leprotl1
	Abhd17a
	Tagln
	Mrpl54
	Atp5mc1
	AABR07053687.1
