# Supplementary material for: Rational engineering of lung alveolar epithelium
Source: NPJ Regen Med. 2023 Apr 28;8:22. doi: 10.1038/s41536-023-00295-2 (PMC10147714; doi:10.1038/s41536-023-00295-2)
Supplement: Supplementary file 6 — Supplementary Data 5 [file 41536_2023_295_MOESM6_ESM.xlsx]

## Sheet: Sheet1
General capillary	Aerocyte	Arterial	Pulmonary venous	Systemic venous	Lymphatic	Capillary	Myofibroblast	Hsd11b1+/Itga8+	Col14a1+	ASMC	Pericyte	VSMC	ActivatedFB_Peyser2019	TGFb1_Smad3_targets_Zhang2011	MANC_Zepp2017
Nostrin	Pcdha12	Tm4sf1	Slc6a2	Rgs16	Ptx3	Scn3b	P2ry14	Gyg1	Col14a1	AABR07054614.1	Ndufa4l2	Hey2	Sparc	Smad6	Axin2
Wif1	Emp2	Gja5	Cdh2	Aqp7	Mmrn1	RT1-CE4	Htra1	Hsd11b1	Sema3d	Scx	Neb	Htra4	Lgals1	Smad7	Pdgfra
Kit	Kitlg	Fbln2	Calml4	Adgrg1	Scn3a	Col4a1	Sema3c	Macf1	C1qtnf3	Col15a1	Pdzd2	Map3k7cl	Serpinh1	Smad4	Mmp2
Plvap	Hopx	Prdm16	Ackr3	Fam167b	Prox1	Nostrin	Tceal9	G0s2	Serpinf1	Grem2	Cadm1	Olr59	Tmsb10	Tgfb1	Wif1
Scn7a	Tmem47	Fbln5	Net1	C1qtnf9	Meox1	Emcn	Myl12b	Slit2	Penk	Cnn1	Vtn	Inpp4b	Col1a1	Tgfbr1	Sfrp4
Stmn1	Kdr	Kcne3	Efemp1	Colec11	Reln	Scn7a	Crabp1	Slc27a6	Rbp4	Lum	Cox4i2	Heyl	Mgp	Tgfbi	Adamts2
AC141102.1	Car4	Thsd7a	Adgrg6	Fabp4	Shisal1	Clec1a	Gpc4	Itga8	Cpz	Lipg	Olfm1	Foxs1	Fn1	Tgfb2	Igfbp4
Aplnr	Mapt	Ltbp4	Cpe	Vwa1	Adgrg3	Slc29a1	Myl12a	Enpep	Col1a1	Entpd1	Nostrin	LOC100911486	Ppic	Smurf1	Col1a1
Scn3b	Ednrb	Hey2	C1qtnf7	Snhg11	Gria2	Dpp4	Pdlim3	Cp	Scara5	Gja1	Adamtsl3	Ebf1	Serpine2	Ltbp2	Col1a2
Col4a1	Btbd3	Srpx	Fbln2	Sh3bgr	Tbx1	Car4	Nes	Kiaa0408L	Itm2a	Tgfbi	AABR07071697.1	Cdh13	Fbn1	Ltbp3	Htra3
Emcn	Apln	Cyp26a1	Rgs5	Cidec	Sema3d	Sema3c	LOC691995	Meox2	Aldh1a3	Slitrk6	Ebf1	Blk	Cald1	Ltbp4	Fbln1
Akr1c14	Pmp22	Col18a1	Car8	Ptpn22	Lrg1	Adgrf5	Etv1	Limch1	Ogn	Actg2	Trpc3	Rgs4	Col5a2	Ctgf	Rbp4
Lpl	S100a6	Cxcl12	Duoxa1	Serpinf1	Sh3gl3	Cd48	Krt76	Slc38a5	RGD1305645	Spink8	Sphkap	Ccl19	Fstl1	Junb	Cd34
Clec14a	Prx	Msr1	Abi3bp	AABR07013798.1	Grin2b	Kdr	Tgfbi	Spon1	Thbs2	Sulf2	Postn	Errfi1	Eln	Jun	Cygb
Epas1	Ptpn4	Adgrg6	Procr	Alox12	Ccl24	Slco2a1	Tgfb2	Tcf21	Pi16	Dcn	Kcnq5	Cpe	Tpm1	Map3k8	Smoc2
Rgcc	Schip1	Vwf	Map2	Fam198b	Slc45a3	Kit	Tpm1	S100a6	NEWGENE-1308171	Myh11	Col6a5	Prss35	Col4a2	Map3k2	Has1
Col15a1	Tmem204	Anxa3	Sulf1	Ace2	Prkcz	Cyyr1	Vim	Fhl1	Ptn	Cd9	Apoc4	Esam	Timp1	Serpine1	Dcn
Cyyr1	Car2	Mecom	Gchfr	Rcn3	Lrrn4cl	AC141102.1	Wnt11	Tpd52	Htra3	Sh3bgr	Mapt	Itm2a	Col4a1	Col7a1	Clec3b
Sema3c	Sirpa	Nuak1	LOC100911486	Gsn	Mrc1	Igfbp7	Rerg	Phex	Prss23	Des	Mcam	Ntf3	Col6a3	Tinagl1	Pi16
Ntrk2	Prdm1	Il33	Nr2f2	Igf2	Igsf3	Foxf1	Msn	Adh6	Pid1	Igfbp5	Ccrl2	Rgs5	Igf1	Pold4	Serpinf1
Lpar6	Ptp4a3	Cd24	Vegfc	Kcnj8	Scn1b	Cdh5	Tnc	Vegfd	Col3a1	Lmcd1	Gucy1a1	Foxc1	Actn1	Bcl9l	Ly6al
RT1-CE4	Cd200	Afap1l2	Jam2	Papss2	AABR07063279.1	Gmfg	Gjc1	Fn1	Ldb2	Pdlim3	P2rx1	Itga7	Mfap2	Tagln2	Aqp1
Nrgn	C1qtnf1	Selp	Tll1	Tcf15	Ccl21	Akr1c14	Rab3b	Dpt	Gsn	Dst	Gucy1b1	Wisp2	Thbs1	Mrc2
Calcrl	Cst3	Eva1c	Prss23	Ly6h	Osr1	Lpl	Tnfaip8	Hsbp1	AABR07044388.2	Acta2	Lca5l	Itga11	Ltbp2	Rusc2
Slc29a1	Col4a4	Sulf1	Csrp2	Bckdha	AABR07050652.1	Col4a2	Filip1l	Slc7a10	Peg3	Lmod1	Higd1b	AABR07031740.1	Col5a1	Rras
Clec1a	Cd9	Aldoc	Nuak1	Ptn	Col8a2	Tmem100	Cald1	Limd1	Mgp	Net1	Cspg4	Bcam	Sfrp1	Bloc1s2
Cd93	Hspb1	Gata6	Tf	Rbp4	Ephb1	Ccnd1	Pdgfra	Fbln5	Il4r	Kcnma1	Gpsm3	Mcam	Phldb2	Myo1d
Sgk1	Sept4	S100a4	Tmem252	Twist1	Tfpi2	Pmp22	Ltbp2	Gja5	Igfbp6	Map1b	Pcdh18	Tinagl1	Tnfrsf12a	Trib1
Ctla2a	Igfbp7	Mgp	Anxa3	Gem	Tnfrsf11a	Thbd	Robo2	Cebpb	Tspan11	Tpm2	AABR07035012.1	AC111292.1	Fkbp10	Eno3
Adgrf5	RT1-CE4	Scd2	Il1r1	Ebf1	Igfbpl1	Stmn1	Pam	Prom1	Klf4	Flnc	Cobll1	Wisp1	Acta2	Vasp
Cd109	Fmo1	Vsig1	Pam	Mrvi1	Spsb1	Sgk1	Ubash3b	Fhod1	Lox	Enpp2	Pdgfrb	Gucy1a2	Myh9	Itga3
Cdh5	AABR07040855.1	Wfdc1	Igfbp5	Tnfrsf19	Dusp2	Wif1	Cd248	Rbp1	Cthrc1	Hhip	Insc	Cox4i2	Tagln	Rcor3
Prom1	Enpp6	Bmx	Eln	Tnni2	Apba2	Pcdh17	Ckb	Pmp22	Gpc3	Hmcn1	Vsnl1	Rasl11a	Iigp1	Slc20a1
Gmfg	S1pr4	Procr	Clu	Lcn2	Gprc5b	Vim	Txndc12	Scp2	Anxa1	Slmap	Cxcr4	Crip1	Tpm2	Qpct
LOC100359583	Tspan12	Cdh13	Htr2b	Meox2	Tnfaip8l3	Aplnr	Car2	Gpc3	Col5a3	Cxxc4	Ecm1	Fam129a	Tnc	Prkab2
Lxn	Tmem254	Igfbp4	Arhgdib	Col6a2	Il18	Apln	Foxf1	Tns3	Clu	Dkk3	Itga1	Sncg	Runx1	Il11
Clic1	Itgb5	Depp1	Hs3st1	Tspan11	Ch25h	Macf1	Adgrg6	C6	Prrx1	Tagln	Eogt	Angpt2	Nrep	Kif21a
Srgn	AABR07044404.1	Ptprz1	Nell2	Ndrg2	Nav3	Lyn	Actn1	Kitlg	Sparc	Myocd	Inka2	Inka2	Des	Tagln
Tmem100	Gimap7	Rgs10	Tmem176a	Ebf3	Plce1	Pxdc1	Adam19	Tagln2	Mfap5	Pdgfc	Mgst3	Pde3a	Wisp1
Cd48	Dpp4	Htra1	Vcam1	Mnda	Cst6	RT1-T24-4	Ifitm3	Mdk	Igfbp7	Bri3	Sh2b3	AABR07070307.1	Nrcam
Rasgrp3	Akap13	Pcsk5	Vwf	Ptprr	Slc38a4	Ntrk2	AABR07009919.1	Col13a1	S100a10	Ednrb	Itga6	Astn1	Col12a1
Lyve1	Gabra1	Tent5a	Col14a1	Sult1a1	Maf	Rgcc	Plxna2	Vegfa	Ccl7	Kank1	Pde5a	Trarg1	S100a4
Col4a2	Chst1	Ptprj	RGD1564664	Cthrc1	Trpc3	Car2	Tagln	Slc1a3	Dlg2	AABR07068316.1	Col4a1	Ntrk3	Fst
Egfl7	Tmem136	Rnf144a	Il33	Mgst2	Clic2	RT1-CE5	Ltbp1	Vcan	Tmem215	Asb2	Ajuba	Sept5	Serpine1
Ccnd1	Selenop	Ecm1	Ednrb	Mall	Lrrc17	Col15a1	Ifngr1	Csrp1	Anxa5	Actc1	Cpa1	Kcnmb2	Spp1
Abcb1a	Synm	Egfl8	Rgs2	Ndn	Egln3	Hopx	Rbfox1	Hspb1	Col1a2	Csrp2	Gucy1a2	Mgp	Postn
Sft2d1	Itm2b	Igf2	Insr	Mus81	Cyp4b1	Egfl7	Net1	Mme	Akap12	Spon2	AC141102.1	Atp1b2	Cthrc1
LOC684871	Macf1	Rbp7	Tmem176b	RGD1565355	Layn	Clic5	Spon2	C7	Il33	Vwa1	Tmem176b	Ecm1	Actg2
Slco2a1	Cyb5r3	Amd1	Lims2	Sh3glb2	Gja1	Ahr	Cyp1b1	Hivep3	Vcam1	Bche	Gja4	Ptp4a3	Igfbp2
Acer2	Icam2	Eln	Aqp1	Ank3	Flnc	Ets1	Edn3	Ces1d	Plpp3	Ltbp1	Rasl11a	Zfp385b
